# Supplementary material for: Systematic Analysis of Neurotransmitter Receptors in Human Breast Cancer Reveals a Strong Association With Outcome and Uncovers HTR6 as a Survival-Associated Gene Potentially Regulating the Immune Microenvironment
Source: Front Immunol. 2022 Mar 10;13:756928. doi: 10.3389/fimmu.2022.756928 (PMC8960964; doi:10.3389/fimmu.2022.756928)
Supplement: Supplementary Table 1 — Clinical information, immunohistochemical staining intensity and staining proportion of the 44 breast cancer patients. [file DataSheet_1.xlsx]

## Sheet: Sheet1
No.	Tissues	Pathological types	Cytoplasm	胞核	Membrene		Nucleus	胞核
			Intensity	Positive rate	Intensity	Positive rate	Intensity	Positive rate
B02	Breast cancer in situ	Ductal carcinoma in situ	2	40%	Negative	Negative	Negative	Negative
B03	Breast cancer in situ	Ductal carcinoma in situ	2	45%	Negative	Negative	Negative	Negative
B04	Breast cancer in situ	Ductal carcinoma in situ	3	70%	Negative	Negative	Negative	Negative
B05	Primary breast cancer	Invasive breast ductal carcinoma	2	1%	Negative	Negative	Negative	Negative
B06	Primary breast cancer	Invasive breast ductal carcinoma	Negative	Negative	Negative	Negative	Negative	Negative
B07	Primary breast cancer	Invasive breast ductal carcinoma	3	5%	Negative	Negative	Negative	Negative
B08	Primary breast cancer	Invasive breast ductal carcinoma	2	55%	Negative	Negative	Negative	Negative
B09	Primary breast cancer	Invasive breast ductal carcinoma	2-3	45%	Negative	Negative	Negative	Negative
B10	Primary breast cancer	Invasive breast ductal carcinoma	3	10%	Negative	Negative	Negative	Negative
C01	Primary breast cancer	Invasive breast ductal carcinoma	Negative	Negative	Negative	Negative	Negative	Negative
C02	Primary breast cancer	Invasive breast ductal carcinoma	Negative	Negative	Negative	Negative	Negative	Negative
C03	Primary breast cancer	Invasive breast ductal carcinoma	Negative	Negative	Negative	Negative	Negative	Negative
C04	Primary breast cancer	Invasive breast ductal carcinoma	Negative	Negative	Negative	Negative	Negative	Negative
C05	Primary breast cancer	Invasive breast ductal carcinoma	3	75%	Negative	Negative	Negative	Negative
C06	Primary breast cancer	Invasive breast ductal carcinoma	Negative	Negative	Negative	Negative	Negative	Negative
C07	Primary breast cancer	Invasive breast ductal carcinoma	1	15%	Negative	Negative	Negative	Negative
C08	Primary breast cancer	Invasive breast ductal carcinoma	Negative	Negative	Negative	Negative	Negative	Negative
C09	Primary breast cancer	Invasive breast ductal carcinoma	1	1%	Negative	Negative	Negative	Negative
C10	Primary breast cancer	Invasive breast ductal carcinoma	Negative	Negative	Negative	Negative	Negative	Negative
D01	Primary breast cancer	Invasive breast ductal carcinoma	Negative	Negative	Negative	Negative	Negative	Negative
D02	Primary breast cancer	Invasive breast ductal carcinoma	0.5	5%	Negative	Negative	Negative	Negative
D03	Primary breast cancer	Invasive breast ductal carcinoma	Negative	Negative	Negative	Negative	Negative	Negative
D04	Primary breast cancer	Invasive breast ductal carcinoma	Negative	Negative	Negative	Negative	Negative	Negative
D05	Primary breast cancer	Invasive breast ductal carcinoma	1-2	60%	Negative	Negative	Negative	Negative
D06	Primary breast cancer	Invasive breast ductal carcinoma with mucinous adenocarcinoma	Negative	Negative	Negative	Negative	Negative	Negative
D07	Primary breast cancer	Invasive breast ductal carcinoma	Negative	Negative	Negative	Negative	Negative	Negative
D08	Primary breast cancer	Invasive breast ductal carcinoma	2	5%	Negative	Negative	Negative	Negative
D09	Breast cancer metastases	Metastatic breast cancer	Negative	Negative	Negative	Negative	Negative	Negative
D10	Breast cancer metastases	Metastatic breast cancer	2	5%	Negative	Negative	Negative	Negative
E01	Breast cancer metastases	Metastatic breast cancer	Negative	Negative	Negative	Negative	Negative	Negative
E02	Breast cancer metastases	Metastatic breast cancer	2-3	90%	3	90%	Negative	Negative
E03	Breast cancer metastases	Metastatic breast cancer	Negative	Negative	Negative	Negative	Negative	Negative
E04	Breast cancer metastases	Metastatic breast cancer	2-3	1%	Negative	Negative	Negative	Negative
E05	Breast cancer metastases	Metastatic breast cancer	1	5%	Negative	Negative	Negative	Negative
E06	Breast cancer metastases	Metastatic breast cancer	3	1%	Negative	Negative	Negative	Negative
E07	Breast cancer metastases	Metastatic breast cancer	Negative	Negative	Negative	Negative	Negative	Negative
E08	Breast cancer metastases	Metastatic breast cancer	Negative	Negative	Negative	Negative	Negative	Negative
E09	Breast cancer metastases	Metastatic breast cancer	Negative	Negative	Negative	Negative	Negative	Negative
F05	Lymph node metastases	Positive lymph node	2-3	1%	Negative	Negative	Negative	Negative
F06	Lymph node metastases	Positive lymph node	3	5%	Negative	Negative	Negative	Negative
F07	Lymph node metastases	Positive lymph node	Negative	Negative	Negative	Negative	Negative	Negative
F08	Lymph node metastases	Positive lymph node	3	10%	Negative	Negative	Negative	Negative
F09	Lymph node metastases	Positive lymph node	Negative	Negative	Negative	Negative	Negative	Negative
F10	Lymph node metastases	Positive lymph node	3	20%	Negative	Negative	Negative	Negative
