# Supplementary material for: Systematic Analysis of Neurotransmitter Receptors in Human Breast Cancer Reveals a Strong Association With Outcome and Uncovers HTR6 as a Survival-Associated Gene Potentially Regulating the Immune Microenvironment
Source: Front Immunol. 2022 Mar 10;13:756928. doi: 10.3389/fimmu.2022.756928 (PMC8960964; doi:10.3389/fimmu.2022.756928)
Supplement: Supplementary Table 2 — All phosphorylation sites associated with HTR6 mRNA expression. [file DataSheet_2.xls]

## Sheet: lo_result_82074
Query	Statistic	P-value	FDR (BH)	Event_SD	Event_TD
ACADVL_s522__NP_000009.1:s522	0.163052	0.238776	0.999874	71	54
PSEN1_s43__NP_000012.1:s43	-0.0218132	0.831175	0.999874	71	98
PSEN1_s367__NP_000012.1:s367	-0.0483889	0.67397	0.999874	71	78
ALAD_s214__NP_000022.3:s214	-0.193447	0.111245	0.999874	71	69
ALAD_s215__NP_000022.3:s215	0.0338166	0.777942	0.999874	71	72
ALDOA_s36__NP_000025.1:s36	-0.128283	0.208084	0.999874	71	98
ALDOA_s46__NP_000025.1:s46	-0.0764593	0.444984	0.999874	71	102
ALDOA_s132__NP_000025.1:s132	-0.156105	0.175183	0.999874	71	77
ALDOA_s272__NP_000025.1:s272	0.0918253	0.456424	0.999874	71	68
ALDOA_s276__NP_000025.1:s276	0.00597172	0.963881	0.999874	71	60
ALDOA_s354__NP_000025.1:s354	-0.0792994	0.57246	0.999874	71	53
ALDOA_s356__NP_000025.1:s356	0.134313	0.379056	0.999874	71	45
ALDOA_s360__NP_000025.1:s360	-0.093849	0.512437	0.999874	71	51
ANK1_s781__NP_000028.3:s781	0.170872	0.0813694	0.999874	71	105
ANK1_s856__NP_000028.3:s856	0.178989	0.23942	0.999874	71	45
ANK1_t961__NP_000028.3:t961	0.0675603	0.50641	0.999874	71	99
ANK1_t1378__NP_000028.3:t1378	0.0886368	0.36857	0.999874	71	105
ANK1_t1378t1380__NP_000028.3:t1378t1380	0.0886544	0.493211	0.999874	71	62
ANK1_t1380__NP_000028.3:t1380	0.0544681	0.606078	0.999874	71	92
ANK1_s1428__NP_000028.3:s1428	0.112455	0.317534	0.999874	71	81
ANK1_s1593__NP_000028.3:s1593	-0.0639575	0.672824	0.999874	71	46
ANK1_s1666__NP_000028.3:s1666	0.0346068	0.754647	0.999874	71	84
ANK1_s1686__NP_000028.3:s1686	0.0271618	0.800525	0.999874	71	89
APC_s111__NP_000029.2:s111	0.0693411	0.538481	0.999874	71	81
APC_s744__NP_000029.2:s744	0.00513007	0.963746	0.999874	71	81
APC_s747__NP_000029.2:s747	0.0961578	0.511018	0.999874	71	49
APC_s780__NP_000029.2:s780	0.167715	0.282371	0.999874	71	43
APC_s1038__NP_000029.2:s1038	-0.0708591	0.562876	0.999874	71	69
APC_s1042__NP_000029.2:s1042	-0.123584	0.351058	0.999874	71	59
APC_s1371__NP_000029.2:s1371	0.254316	0.0811038	0.999874	71	48
APC_s1861__NP_000029.2:s1861	0.10188	0.490801	0.999874	71	48
APC_s2088s2093__NP_000029.2:s2088s2093	0.0608582	0.606492	0.999874	71	74
APC_s2125__NP_000029.2:s2125	-0.107054	0.307078	0.999874	71	93
APC_s2129__NP_000029.2:s2129	0.028558	0.782394	0.999874	71	96
APC_s2449__NP_000029.2:s2449	-0.154797	0.254641	0.999874	71	56
APC_s2533s2535__NP_000029.2:s2533s2535	-0.166092	0.160208	0.999874	71	73
APC_s2533s2537__NP_000029.2:s2533s2537	0.155214	0.253346	0.999874	71	56
APC_s2724__NP_000029.2:s2724	0.039211	0.72818	0.999874	71	81
APOA1_y190__NP_000030.1:y190	0.180308	0.109491	0.999874	71	80
APOA1_s191__NP_000030.1:s191	-0.110786	0.44372	0.999874	71	50
APOE_s147__NP_000032.1:s147	0.0161874	0.871715	0.999874	71	102
AR_s651__NP_000035.2:s651	-0.0869328	0.579367	0.999874	71	43
ASS1_t219__NP_000041.2:t219	0.120095	0.276535	0.999874	71	84
ATM_t1885__NP_000042.3:t1885	0.095235	0.524277	0.999874	71	47
ATM_s1981__NP_000042.3:s1981	-0.0390794	0.781147	0.999874	71	53
ATP7A_s270__NP_000043.4:s270	0.0803403	0.459468	0.999874	71	87
ATP7A_s272__NP_000043.4:s272	-0.00709508	0.960186	0.999874	71	52
ATP7A_t327__NP_000043.4:t327	-0.0508607	0.654123	0.999874	71	80
ATP7A_s359__NP_000043.4:s359	-0.00500991	0.970496	0.999874	71	57
ATP7A_s1432s1435__NP_000043.4:s1432s1435	0.0734771	0.61208	0.999874	71	50
ATP7A_s1463__NP_000043.4:s1463	-0.00490904	0.961537	0.999874	71	99
ATP7A_s1463s1466__NP_000043.4:s1463s1466	0.087708	0.436212	0.999874	71	81
ATP7A_s1466__NP_000043.4:s1466	-0.0435731	0.699314	0.999874	71	81
ATP7A_s1473__NP_000043.4:s1473	0.0177976	0.87709	0.999874	71	78
PTPN6_s57__NP_002822.2:s57	0.565754	7.69681e-05	0.229607	71	43
C3_s672__NP_000055.2:s672	0.130806	0.380819	0.999874	71	47
C3_s742__NP_000055.2:s742	-0.200669	0.114807	0.999874	71	63
CA2_s29__NP_000058.1:s29	0.109495	0.435108	0.999874	71	53
LYST_s2105__NP_000072.2:s2105	-0.0172598	0.861271	0.999874	71	105
LYST_s2124__NP_000072.2:s2124	0.0375381	0.720916	0.999874	71	93
LYST_s2264__NP_000072.2:s2264	0.155724	0.191479	0.999874	71	72
LYST_s2627__NP_000072.2:s2627	-0.0774028	0.509215	0.999874	71	75
CLN3_s12__NP_000077.1:s12	-0.0730425	0.472452	0.999874	71	99
CLN3_s12s14__NP_000077.1:s12s14	-0.0628661	0.536458	0.999874	71	99
CLN3_s14__NP_000077.1:s14	-0.0617763	0.593529	0.999874	71	77
COL1A1_s176__NP_000079.2:s176	0.014828	0.893504	0.999874	71	84
COL1A1_s546__NP_000079.2:s546	-0.133547	0.253349	0.999874	71	75
CP_s722__NP_000087.1:s722	0.164752	0.220695	0.999874	71	57
CST3_s43__NP_000090.1:s43	-0.0420207	0.679627	0.999874	71	99
CYBA_t147__NP_000092.2:t147	0.12926	0.28621	0.999874	71	70
DDB2_s24s26__NP_000098.1:s24s26	-0.0904563	0.388522	0.999874	71	93
DDB2_s26__NP_000098.1:s26	-0.0719404	0.479178	0.999874	71	99
EMD_s49__NP_000108.1:s49	0.0712994	0.471992	0.999874	71	104
EMD_s52__NP_000108.1:s52	-0.00465781	0.964462	0.999874	71	94
EMD_s53__NP_000108.1:s53	-0.0689548	0.660396	0.999874	71	43
EMD_s54__NP_000108.1:s54	0.0300498	0.8376	0.999874	71	49
EMD_s60__NP_000108.1:s60	-0.0185607	0.862151	0.999874	71	90
EMD_s110__NP_000108.1:s110	-0.0439381	0.777024	0.999874	71	44
EMD_s120__NP_000108.1:s120	-0.108403	0.332337	0.999874	71	82
EMD_s171__NP_000108.1:s171	-0.159043	0.182066	0.999874	71	72
EMD_s175__NP_000108.1:s175	0.0901035	0.426704	0.999874	71	80
EMD_s176__NP_000108.1:s176	0.145922	0.242364	0.999874	71	66
ERCC5_s156s157__NP_000114.2:s156s157	-0.0664369	0.579248	0.999874	71	72
ERCC5_s341__NP_000114.2:s341	-0.119483	0.279005	0.999874	71	84
ERCC5_s384__NP_000114.2:s384	-0.079901	0.456683	0.999874	71	89
ERCC5_s526__NP_000114.2:s526	0.0111267	0.921467	0.999874	71	81
ERCC6_s158__NP_000115.1:s158	0.136161	0.234567	0.999874	71	78
ERCC6_s486s489__NP_000115.1:s486s489	0.0559994	0.687539	0.999874	71	54
ERCC6_s1142__NP_000115.1:s1142	-0.0953988	0.509886	0.999874	71	50
EPB41L1_s678__NP_036288.2:s678	0.529618	4.54376e-05	0.229607	71	53
ETFA_s140__NP_000117.1:s140	0.0625407	0.679678	0.999874	71	46
F13A1_s688__NP_000120.2:s688	0.207266	0.103115	0.999874	71	63
F9_s114__NP_000124.1:s114	0.0475973	0.629691	0.999874	71	105
FBN1_s2702__NP_000129.3:s2702	-0.0897771	0.362416	0.999874	71	105
FH_t90__NP_000134.2:t90	-0.0325325	0.805094	0.999874	71	60
GJA1_s306__NP_000156.1:s306	-0.110351	0.287064	0.999874	71	95
GLI3_s295__NP_000159.3:s295	-0.131825	0.323933	0.999874	71	58
GLI3_s445__NP_000159.3:s445	-0.10517	0.323878	0.999874	71	90
GLI3_s664__NP_000159.3:s664	0.00839243	0.945435	0.999874	71	69
GLI3_s849__NP_000159.3:s849	0.0220505	0.842191	0.999874	71	84
GLI3_s850__NP_000159.3:s850	0.12493	0.413539	0.999874	71	45
GLI3_s980__NP_000159.3:s980	-0.175078	0.125238	0.999874	71	78
GLI3_s1006__NP_000159.3:s1006	-0.150514	0.188394	0.999874	71	78
GPI_s22__NP_000166.2:s22	-0.109663	0.329776	0.999874	71	81
GPI_s107__NP_000166.2:s107	-0.0186371	0.864759	0.999874	71	86
GPI_t109__NP_000166.2:t109	-0.0206604	0.834297	0.999874	71	105
GPI_s237__NP_000166.2:s237	-0.175173	0.0738811	0.999874	71	105
GPI_s455__NP_000166.2:s455	0.0150413	0.907628	0.999874	71	62
NR3C1_t133__NP_000167.1:t133	0.0471936	0.744841	0.999874	71	50
NR3C1_s134__NP_000167.1:s134	-0.0262859	0.805739	0.999874	71	90
GSN_s408__NP_000168.1:s408	-0.0251851	0.812682	0.999874	71	91
GSN_s600__NP_000168.1:s600	0.0765467	0.625637	0.999874	71	43
GSS_s151__NP_000169.1:s151	-0.0245267	0.868573	0.999874	71	48
GSS_s415__NP_000169.1:s415	0.0363891	0.72485	0.999874	71	96
MSH6_s14__NP_000170.1:s14	0.00151402	0.988508	0.999874	71	93
MSH6_s41__NP_000170.1:s41	0.111671	0.278715	0.999874	71	96
MSH6_s43__NP_000170.1:s43	0.166909	0.0986905	0.999874	71	99
BCL11A_t701__NP_060484.2:t701	0.528864	3.93696e-05	0.229607	71	54
MSH6_s137__NP_000170.1:s137	0.189071	0.0570159	0.999874	71	102
MSH6_s200__NP_000170.1:s200	0.214999	0.0587139	0.999874	71	78
MSH6_s227__NP_000170.1:s227	0.107616	0.375214	0.999874	71	70
MSH6_s252__NP_000170.1:s252	0.168135	0.238249	0.999874	71	51
MSH6_s830__NP_000170.1:s830	0.00214735	0.987468	0.999874	71	56
HADHA_s756__NP_000173.2:s756	0.0605223	0.589104	0.999874	71	82
HPRT1_s5__NP_000185.1:s5	0.0820955	0.562868	0.999874	71	52
HPRT1_s110__NP_000185.1:s110	0.0789839	0.45171	0.999874	71	93
ITGB2_s756__NP_000202.2:s756	-0.212919	0.105427	0.999874	71	59
ITGB2_t758__NP_000202.2:t758	0.0396199	0.793767	0.999874	71	46
KRT18_s7__NP_000215.1:s7	-0.113087	0.250715	0.999874	71	105
REEP4_s194t196__NP_079508.2:s194t196	0.525942	0.000245842	0.340068	71	44
KRT18_s18__NP_000215.1:s18	-0.165536	0.0914883	0.999874	71	105
KRT18_s23__NP_000215.1:s23	-0.157214	0.180988	0.999874	71	74
SLIRP_s69__NP_001254792.1:s69	0.504299	6.34245e-05	0.229607	71	57
CCDC88A_s1714__NP_001129069.1:s1714	0.50407	0.00011902	0.246819	71	53
VGLL1_s116__NP_057351.1:s116	0.503155	0.000426898	0.436784	71	45
KRT18_y36__NP_000215.1:y36	-0.268445	0.0856277	0.999874	71	42
SEP15_s153__NP_004252.2:s153	0.495676	0.000535633	0.489992	71	45
PRRC2A_t807__NP_004629.3:t807	0.473347	0.000679067	0.504006	71	48
KRT18_s86__NP_000215.1:s86	-0.16256	0.2544	0.999874	71	51
KRT18_s100__NP_000215.1:s100	-0.0831777	0.427974	0.999874	71	93
PLEKHG1_s927__NP_001025055.1:s927	0.469566	0.000993939	0.57628	71	46
KRT18_s323__NP_000215.1:s323	-0.149256	0.243003	0.999874	71	63
KRT18_s420__NP_000215.1:s420	0.0262438	0.823147	0.999874	71	75
LIG1_s47__NP_000225.1:s47	-0.0571326	0.63115	0.999874	71	73
LIG1_s49__NP_000225.1:s49	-0.00507587	0.96345	0.999874	71	84
LIG1_s51__NP_000225.1:s51	-0.0355589	0.796611	0.999874	71	55
LIG1_s66__NP_000225.1:s66	-0.0603566	0.540785	0.999874	71	105
LIG1_s66s76__NP_000225.1:s66s76	0.047913	0.627418	0.999874	71	105
LIG1_s76__NP_000225.1:s76	-0.0175765	0.865033	0.999874	71	96
LIG1_s141__NP_000225.1:s141	-0.0149654	0.879564	0.999874	71	105
LIG1_t195__NP_000225.1:t195	0.0574583	0.644191	0.999874	71	67
LIG1_t197__NP_000225.1:t197	-0.131642	0.400085	0.999874	71	43
LIG1_s201__NP_000225.1:s201	-0.0699465	0.615253	0.999874	71	54
LIG1_s229__NP_000225.1:s229	0.0300512	0.812165	0.999874	71	65
LIG1_s819__NP_000225.1:s819	0.13116	0.326402	0.999874	71	58
MEFV_t177__NP_000234.1:t177	-0.00692646	0.95668	0.999874	71	64
MEFV_s179__NP_000234.1:s179	0.129001	0.392869	0.999874	71	46
MEFV_s242__NP_000234.1:s242	0.27601	0.0664668	0.999874	71	45
MEN1_s492__NP_000235.2:s492	-0.0827693	0.471257	0.999874	71	78
MEN1_s548__NP_000235.2:s548	0.073919	0.453614	0.999874	71	105
MITF_s307__NP_000239.1:s307	0.0656733	0.540893	0.999874	71	89
MITF_s409__NP_000239.1:s409	-0.0218806	0.877637	0.999874	71	52
MLH1_s477__NP_000240.1:s477	-0.109929	0.328596	0.999874	71	81
MTM1_s13__NP_000243.1:s13	-0.102323	0.366434	0.999874	71	80
MTM1_s18__NP_000243.1:s18	-0.151119	0.316101	0.999874	71	46
MTM1_s591__NP_000243.1:s591	0.116809	0.314951	0.999874	71	76
MYO5A_s600__NP_000250.3:s600	-0.0886967	0.385121	0.999874	71	98
MYO5A_s1652__NP_000250.3:s1652	0.112864	0.27358	0.999874	71	96
NCF1_s320__NP_000256.4:s320	-0.00344179	0.973593	0.999874	71	95
NCF1_s345__NP_000256.4:s345	-0.0424664	0.692738	0.999874	71	89
NCF1_s348__NP_000256.4:s348	-0.0330296	0.750669	0.999874	71	95
NF1_y863__NP_000258.1:y863	-0.013194	0.926784	0.999874	71	51
NF1_s864__NP_000258.1:s864	0.0205016	0.863311	0.999874	71	73
NF1_t2493__NP_000258.1:t2493	-0.126708	0.28542	0.999874	71	73
NF1_s2494__NP_000258.1:s2494	-0.00532181	0.957241	0.999874	71	104
NF1_s2502__NP_000258.1:s2502	-0.0400541	0.698414	0.999874	71	96
NF1_s2522__NP_000258.1:s2522	-0.0513012	0.603251	0.999874	71	105
NF1_s2781__NP_000258.1:s2781	0.084855	0.494777	0.999874	71	67
NF2_s10__NP_000259.1:s10	0.0303151	0.782997	0.999874	71	85
NF2_s518__NP_000259.1:s518	0.0249034	0.829778	0.999874	71	77
PNP_s33__NP_000261.2:s33	0.0537796	0.58584	0.999874	71	105
PDHA1_y289__NP_000275.1:y289	0.0158703	0.890313	0.999874	71	78
PDHA1_s293__NP_000275.1:s293	-0.0337001	0.732888	0.999874	71	105
PDHA1_s293s300__NP_000275.1:s293s300	0.0407029	0.69222	0.999874	71	97
PDHA1_s295s300__NP_000275.1:s295s300	-0.020001	0.867558	0.999874	71	72
PDHA1_s300__NP_000275.1:s300	-0.218372	0.140311	0.999874	71	47
PEPD_t487__NP_000276.2:t487	-0.0508627	0.639887	0.999874	71	87
PFKM_s377__NP_000280.1:s377	0.00130389	0.98994	0.999874	71	96
PFKM_s667__NP_000280.1:s667	-0.0800135	0.58878	0.999874	71	48
PGK1_y76__NP_000282.1:y76	-0.133423	0.297191	0.999874	71	63
PGK1_s203__NP_000282.1:s203	0.0110101	0.911242	0.999874	71	105
PHKA2_s729__NP_000283.1:s729	0.0595222	0.546406	0.999874	71	105
PHKA2_s1015__NP_000283.1:s1015	0.0287166	0.775594	0.999874	71	101
PHKA2_s1044__NP_000283.1:s1044	0.129601	0.390654	0.999874	71	46
PHKB_s27__NP_000284.1:s27	0.0127607	0.901793	0.999874	71	96
PHKG2_t190__NP_000285.1:t190	0.117243	0.323228	0.999874	71	73
PKP1_s118__NP_000290.2:s118	0.0943457	0.420743	0.999874	71	75
LRRC16A_s1165__NP_001167448.1:s1165	0.463176	0.00176138	0.64838	71	43
PKP1_s142__NP_000290.2:s142	0.10251	0.401939	0.999874	71	69
PKP1_s155__NP_000290.2:s155	0.173681	0.16647	0.999874	71	65
PKP1_s225__NP_000290.2:s225	0.114966	0.26986	0.999874	71	94
VCL_s52__NP_003364.1:s52	0.461516	0.0020951	0.667804	71	42
PKP1_t733__NP_000290.2:t733	0.147813	0.208825	0.999874	71	74
PLG_s45__NP_000292.1:s45	0.0507771	0.617686	0.999874	71	99
PLG_s741__NP_000292.1:s741	0.212771	0.146517	0.999874	71	48
RRP1B_s245__NP_055871.1:s245	0.456715	0.000131245	0.246819	71	65
PTS_s19__NP_000308.1:s19	-0.0692542	0.489161	0.999874	71	102
RB1_s37__NP_000312.2:s37	0.100904	0.327973	0.999874	71	96
RB1_s249__NP_000312.2:s249	-0.0177636	0.865795	0.999874	71	93
RB1_s350__NP_000312.2:s350	-0.230008	0.055428	0.999874	71	70
DCLRE1C_s385__NP_001029027.1:s385	0.453509	0.000573212	0.489992	71	54
RB1_t373__NP_000312.2:t373	0.00921431	0.925673	0.999874	71	105
RB1_t778__NP_000312.2:t778	0.0193636	0.896067	0.999874	71	48
RB1_s788__NP_000312.2:s788	0.0327598	0.784711	0.999874	71	72
BCL11A_s201t208__NP_060484.2:s201t208	0.452312	0.00181206	0.64838	71	45
RB1_t821__NP_000312.2:t821	-0.0706796	0.591518	0.999874	71	60
RB1_t826__NP_000312.2:t826	-0.00896104	0.948228	0.999874	71	55
RPGR_s418__NP_000319.1:s418	-0.0179029	0.890153	0.999874	71	62
RPGR_s518__NP_000319.1:s518	-0.0446616	0.703594	0.999874	71	75
ATXN1_s82__NP_000323.2:s82	-0.0467859	0.665122	0.999874	71	88
ATXN1_y87__NP_000323.2:y87	-0.162613	0.097441	0.999874	71	105
ATXN1_s88__NP_000323.2:s88	-0.186395	0.190318	0.999874	71	51
ATXN1_s238__NP_000323.2:s238	-0.0607987	0.556234	0.999874	71	96
ATXN1_s406__NP_000323.2:s406	-0.133343	0.202585	0.999874	71	93
ATXN1_s775__NP_000323.2:s775	-0.0624349	0.565635	0.999874	71	87
ATXN1_s811__NP_000323.2:s811	-0.0649328	0.550158	0.999874	71	87
SLC4A1_s356__NP_000333.1:s356	-0.0177639	0.894707	0.999874	71	58
SMN1_t25s28s31__NP_000335.1:t25s28s31	-0.0844343	0.49033	0.999874	71	69
SMN1_s28__NP_000335.1:s28	-0.0439244	0.661126	0.999874	71	102
SMN1_s28s31__NP_000335.1:s28s31	-0.0808898	0.418973	0.999874	71	102
SMN1_s31__NP_000335.1:s31	0.0464197	0.64821	0.999874	71	99
SOX9_s199__NP_000337.1:s199	0.141978	0.292108	0.999874	71	57
SPTB_s36__NP_000338.3:s36	0.0333042	0.781222	0.999874	71	72
SPTB_t2113__NP_000338.3:t2113	0.0921202	0.352335	0.999874	71	104
SPTB_s2125__NP_000338.3:s2125	0.0845688	0.480003	0.999874	71	72
TGFBI_s649__NP_000349.1:s649	-0.0106903	0.920343	0.999874	71	90
TPI1_s21__NP_000356.1:s21	-0.0043397	0.964955	0.999874	71	105
TPI1_t71__NP_000356.1:t71	-0.0851013	0.417331	0.999874	71	93
TPI1_s80__NP_000356.1:s80	0.018071	0.85482	0.999874	71	105
TPI1_t173__NP_000356.1:t173	0.0436566	0.677766	0.999874	71	93
TPI1_s195__NP_000356.1:s195	-0.112286	0.428049	0.999874	71	52
TPI1_s212__NP_000356.1:s212	-0.114048	0.253721	0.999874	71	102
TPMT_y13__NP_000358.1:y13	-0.0954466	0.415318	0.999874	71	75
TPMT_s14__NP_000358.1:s14	0.0480847	0.722444	0.999874	71	57
TPMT_s229__NP_000358.1:s229	-0.0417555	0.68626	0.999874	71	96
TSC1_s487__NP_000359.1:s487	-0.0973574	0.369672	0.999874	71	87
TSC1_s505__NP_000359.1:s505	0.0711302	0.491028	0.999874	71	96
TSC1_y508__NP_000359.1:y508	-0.00579731	0.966493	0.999874	71	55
TSC1_s673__NP_000359.1:s673	-0.0525255	0.654475	0.999874	71	75
TSC1_s1080__NP_000359.1:s1080	-0.0624898	0.538905	0.999874	71	99
TSC1_s1102__NP_000359.1:s1102	0.0180923	0.871036	0.999874	71	83
TTR_s72__NP_000362.1:s72	0.0643611	0.560806	0.999874	71	84
UMPS_s214__NP_000364.1:s214	0.15779	0.113217	0.999874	71	102
UROD_s61__NP_000365.3:s61	0.177781	0.260004	0.999874	71	42
WAS_y291__NP_000368.1:y291	0.159098	0.155993	0.999874	71	81
MID1_s92__NP_000372.1:s92	0.0118623	0.939819	0.999874	71	43
MID1_s96__NP_000372.1:s96	0.0259218	0.824102	0.999874	71	76
MID1_s225t228__NP_000372.1:s225t228	-0.0125296	0.92109	0.999874	71	65
ALDH3A2_s293__NP_000373.1:s293	0.0914991	0.383054	0.999874	71	93
APOB_s4048__NP_000375.2:s4048	-0.0303159	0.780442	0.999874	71	87
APOB_t4052__NP_000375.2:t4052	-0.0479546	0.728086	0.999874	71	55
G6PD_s26__NP_000393.4:s26	0.109022	0.26826	0.999874	71	105
GP1BB_s191__NP_000398.1:s191	0.0170515	0.869028	0.999874	71	96
HLCS_s124__NP_000402.3:s124	0.105854	0.366066	0.999874	71	75
HLCS_s138__NP_000402.3:s138	-0.00831709	0.951039	0.999874	71	57
HLCS_t146__NP_000402.3:t146	0.0295597	0.841918	0.999874	71	48
HSD17B4_t265__NP_000405.1:t265	-0.161292	0.295581	0.999874	71	44
KRT10_s16__NP_000412.3:s16	-0.0331944	0.794561	0.999874	71	64
MAP2_t258__NP_002365.3:t258	0.447438	0.00262657	0.710082	71	43
KRT17_s32__NP_000413.1:s32	0.152943	0.119323	0.999874	71	105
KRT17_s44__NP_000413.1:s44	0.0990318	0.350334	0.999874	71	91
KRT5_s5__NP_000415.2:s5	-0.0286622	0.782761	0.999874	71	95
KRT5_s16__NP_000415.2:s16	0.0773356	0.432956	0.999874	71	105
KRT5_s18__NP_000415.2:s18	0.147367	0.133564	0.999874	71	105
KRT5_s21__NP_000415.2:s21	0.25632	0.101314	0.999874	71	42
KRT5_t24__NP_000415.2:t24	0.0838563	0.456702	0.999874	71	81
KRT5_t30__NP_000415.2:t30	0.128747	0.221287	0.999874	71	92
KRT5_s50__NP_000415.2:s50	0.152732	0.119841	0.999874	71	105
KRT5_s64__NP_000415.2:s64	0.131265	0.184105	0.999874	71	104
KRT5_s75__NP_000415.2:s75	0.1555	0.1132	0.999874	71	105
BCL11A_s625__NP_060484.2:s625	0.444943	1.7685e-05	0.229607	71	86
KRT5_s567__NP_000415.2:s567	-0.00877252	0.951282	0.999874	71	51
LTBP2_s249__NP_000419.1:s249	-0.104322	0.466289	0.999874	71	51
LTBP2_s250__NP_000419.1:s250	0.0217771	0.837656	0.999874	71	91
LTBP2_s372__NP_000419.1:s372	-0.153626	0.267388	0.999874	71	54
LTBP2_s506__NP_000419.1:s506	0.104923	0.492752	0.999874	71	45
LTBP2_s1395__NP_000419.1:s1395	-0.107173	0.303885	0.999874	71	94
LTBP2_s1397__NP_000419.1:s1397	0.0244693	0.874723	0.999874	71	44
NCF2_t233__NP_000424.2:t233	0.0320654	0.789168	0.999874	71	72
PECAM1_s653__NP_000433.4:s653	-0.0186415	0.863928	0.999874	71	87
PLEC_s16__NP_000436.2:s16	0.12996	0.348942	0.999874	71	54
PLEC_s42__NP_000436.2:s42	-0.0876269	0.388432	0.999874	71	99
PSEN2_s22__NP_000438.2:s22	-0.0154556	0.887014	0.999874	71	87
RFX5_s185__NP_000440.1:s185	-0.0354669	0.723418	0.999874	71	102
RFX5_s308__NP_000440.1:s308	-0.0608042	0.702077	0.999874	71	42
RFX5_s473__NP_000440.1:s473	-0.112994	0.348135	0.999874	71	71
SOD1_s99__NP_000445.1:s99	0.177555	0.0835106	0.999874	71	96
STK11_s31__NP_000446.1:s31	-0.0798969	0.417828	0.999874	71	105
PEX1_s1181__NP_000457.1:s1181	-0.052685	0.614039	0.999874	71	94
PEX1_s1211__NP_000457.1:s1211	-0.107152	0.291128	0.999874	71	99
TWIST1_s68__NP_000465.1:s68	0.0245734	0.837655	0.999874	71	72
AK1_t35__NP_000467.1:t35	0.0537656	0.622959	0.999874	71	86
AK1_s178__NP_000467.1:s178	0.0169833	0.863472	0.999874	71	105
ALB_s82__NP_000468.1:s82	-0.0235881	0.813041	0.999874	71	103
ALB_s89__NP_000468.1:s89	-0.0350878	0.739851	0.999874	71	92
ESF1_s663__NP_001263309.1:s663	0.443378	0.0011197	0.60163	71	51
ALB_s294__NP_000468.1:s294	-0.0608582	0.62738	0.999874	71	66
ALB_s443__NP_000468.1:s443	-0.135608	0.310119	0.999874	71	58
ALB_t446__NP_000468.1:t446	0.0595593	0.659871	0.999874	71	57
ALB_t551__NP_000468.1:t551	-0.0603032	0.644325	0.999874	71	61
AMPD3_s94__NP_000471.1:s94	0.0790094	0.423035	0.999874	71	105
AMPD3_s116__NP_000471.1:s116	0.261514	0.05378	0.999874	71	55
APP_s441__NP_000475.1:s441	-0.0214576	0.855011	0.999874	71	75
APRT_s15__NP_000476.1:s15	0.0523429	0.60317	0.999874	71	101
APRT_s30__NP_000476.1:s30	0.0667058	0.603456	0.999874	71	63
SERPINC1_s68__NP_000479.1:s68	-0.0744456	0.466289	0.999874	71	98
COL17A1_s85__NP_000485.3:s85	0.0695847	0.594119	0.999874	71	61
FGA_s274__NP_000499.1:s274	-0.0355872	0.787204	0.999874	71	60
FGA_s291__NP_000499.1:s291	0.16718	0.218125	0.999874	71	56
FGA_s485__NP_000499.1:s485	0.120146	0.229045	0.999874	71	102
FGA_s534__NP_000499.1:s534	0.0237098	0.875715	0.999874	71	46
FGA_s551__NP_000499.1:s551	0.0776749	0.482494	0.999874	71	84
FGA_s609__NP_000499.1:s609	-0.0615648	0.562102	0.999874	71	91
HBB_s10__NP_000509.1:s10	0.101721	0.301824	0.999874	71	105
HBB_t13__NP_000509.1:t13	0.14318	0.259027	0.999874	71	64
HBB_s45__NP_000509.1:s45	0.0389689	0.701752	0.999874	71	99
HBB_t88__NP_000509.1:t88	0.0417332	0.70623	0.999874	71	84
HBD_s87__NP_000510.1:s87	0.0666109	0.603972	0.999874	71	63
KRT14_s44__NP_000517.2:s44	0.108214	0.327177	0.999874	71	84
KRT14_s435__NP_000517.2:s435	0.137709	0.2818	0.999874	71	63
PMS1_s315__NP_000525.1:s315	0.0172285	0.87639	0.999874	71	84
PMS2_s445__NP_000526.1:s445	-0.0798985	0.489726	0.999874	71	77
TSC2_s981__NP_000539.2:s981	-0.0174786	0.86021	0.999874	71	104
VHL_s68__NP_000542.1:s68	0.132649	0.334328	0.999874	71	55
WRN_s478__NP_000544.2:s478	0.111385	0.436479	0.999874	71	51
WRN_s1133__NP_000544.2:s1133	-0.117394	0.421784	0.999874	71	49
HBA1_y25__NP_000549.1:y25	0.0221918	0.856373	0.999874	71	69
HBA1_s36__NP_000549.1:s36	-0.00446983	0.977587	0.999874	71	42
HBA1_s50__NP_000549.1:s50	-0.0114212	0.918885	0.999874	71	82
HBA1_s132__NP_000549.1:s132	0.142697	0.14646	0.999874	71	105
HBA1_s134__NP_000549.1:s134	0.073659	0.478076	0.999874	71	95
HBA1_t135__NP_000549.1:t135	0.152452	0.232944	0.999874	71	63
HBG1_s140__NP_000550.2:s140	0.0623685	0.654135	0.999874	71	54
GPX1_t151__NP_000572.2:t151	0.107905	0.328566	0.999874	71	84
TAP1_s439__NP_000584.2:s439	-0.024647	0.858239	0.999874	71	55
IGFBP5_s116__NP_000590.1:s116	-0.0699066	0.540412	0.999874	71	79
IGFBP5_t123__NP_000590.1:t123	-0.00838898	0.935003	0.999874	71	97
IGFBP5_t124__NP_000590.1:t124	-0.0336141	0.760058	0.999874	71	85
NOS3_s615__NP_000594.2:s615	0.251237	0.075346	0.999874	71	51
NOS3_s633__NP_000594.2:s633	-0.0855355	0.585501	0.999874	71	43
NOS3_t1175s1177__NP_000594.2:t1175s1177	-0.0372164	0.718853	0.999874	71	96
NOS3_s1177__NP_000594.2:s1177	0.176992	0.262158	0.999874	71	42
CD44_s697__NP_000601.3:s697	-0.0383964	0.748802	0.999874	71	72
CD44_s706__NP_000601.3:s706	0.0284147	0.773548	0.999874	71	105
CD44_s718__NP_000601.3:s718	0.0852648	0.432322	0.999874	71	87
CD44_t720__NP_000601.3:t720	0.0914949	0.498476	0.999874	71	57
NCF4_s161__NP_000622.2:s161	-0.103255	0.355942	0.999874	71	82
GSR_t383__NP_000628.2:t383	-0.00750452	0.953069	0.999874	71	64
VTN_s364__NP_000629.3:s364	0.0591243	0.573465	0.999874	71	93
NAT1_y208__NP_000653.3:y208	-0.264435	0.0791975	0.999874	71	45
ADH5_s351__NP_000662.3:s351	0.046059	0.717799	0.999874	71	64
ALDH1A1_s413__NP_000680.2:s413	0.290417	0.0529547	0.999874	71	45
ALDH9A1_s11__NP_000687.3:s11	0.0694021	0.607962	0.999874	71	57
ANXA1_s34__NP_000691.1:s34	0.031118	0.76715	0.999874	71	93
ANXA1_s37__NP_000691.1:s37	0.13988	0.158764	0.999874	71	103
ATP1A1_s16__NP_000692.2:s16	0.17715	0.200023	0.999874	71	54
BCKDHA_s337__NP_000700.1:s337	0.025033	0.799896	0.999874	71	105
BCKDHA_s347__NP_000700.1:s347	0.0181243	0.854397	0.999874	71	105
BLVRA_s230__NP_000703.2:s230	-0.119256	0.288956	0.999874	71	81
BLVRA_s235__NP_000703.2:s235	-0.0321579	0.80404	0.999874	71	62
BLVRB_s82__NP_000704.1:s82	-0.0140836	0.906529	0.999874	71	72
CACNB3_s152__NP_000716.2:s152	0.0274417	0.828216	0.999874	71	65
CRAT_s370__NP_000746.2:s370	-0.207587	0.128319	0.999874	71	55
DCK_s11__NP_000779.1:s11	0.0738239	0.470031	0.999874	71	98
DCK_s13__NP_000779.1:s13	-0.0847596	0.482189	0.999874	71	71
GART_s796__NP_000810.1:s796	0.0210801	0.83098	0.999874	71	105
GART_t798__NP_000810.1:t798	0.0941882	0.36135	0.999874	71	96
GART_s802__NP_000810.1:s802	0.137275	0.196974	0.999874	71	90
GSTP1_s43__NP_000843.1:s43	0.0932892	0.435724	0.999874	71	72
C11orf84_s251__NP_612480.1:s251	0.440585	0.000107431	0.246819	71	72
IGF2R_s2409__NP_000867.2:s2409	-0.0351182	0.722098	0.999874	71	105
IGF2R_s2479__NP_000867.2:s2479	0.0475025	0.66786	0.999874	71	84
IGF2R_s2484__NP_000867.2:s2484	0.0172833	0.865171	0.999874	71	99
IMPDH1_s501__NP_000874.2:s501	0.173598	0.170109	0.999874	71	64
IMPDH2_s416__NP_000875.2:s416	-0.0525345	0.594558	0.999874	71	105
ITGA4_s1021__NP_000876.3:s1021	0.0704121	0.490851	0.999874	71	98
MAOB_s465__NP_000889.3:s465	-0.097021	0.530975	0.999874	71	44
NPY1R_s368__NP_000900.1:s368	-0.164988	0.102686	0.999874	71	99
P4HB_s32__NP_000909.2:s32	-0.0668904	0.560651	0.999874	71	78
LGALSL_s25__NP_054900.2:s25	0.438188	0.00103203	0.57628	71	53
PC_s20__NP_000911.2:s20	-0.0277791	0.830295	0.999874	71	62
PDE3A_t311__NP_000912.3:t311	-0.00579374	0.954378	0.999874	71	100
PDE3A_s438__NP_000912.3:s438	0.125258	0.391138	0.999874	71	49
PDE3A_s492__NP_000912.3:s492	-0.00691111	0.949344	0.999874	71	87
PDE3A_s520__NP_000912.3:s520	0.0117611	0.912394	0.999874	71	90
PDE3B_s318__NP_000913.2:s318	0.00759203	0.947402	0.999874	71	78
PDE4C_s487__NP_000914.2:s487	-0.00958402	0.941066	0.999874	71	62
PGR_s81__NP_000917.3:s81	-0.146643	0.203149	0.999874	71	77
PGR_s162__NP_000917.3:s162	-0.180142	0.0672664	0.999874	71	104
PLCB3_s537__NP_000923.1:s537	0.0434832	0.678976	0.999874	71	93
PLCB3_s1105__NP_000923.1:s1105	-0.0416878	0.713501	0.999874	71	80
POLR2A_t1817__NP_000928.1:t1817	-0.066008	0.655779	0.999874	71	48
POLR2B_s487__NP_000929.1:s487	-0.0908984	0.571933	0.999874	71	41
PPIB_s189__NP_000933.1:s189	0.059592	0.634573	0.999874	71	66
PPP3CA_s492__NP_000935.1:s492	-0.0316345	0.755923	0.999874	71	99
RARA_s443__NP_000955.1:s443	-0.226056	0.100248	0.999874	71	54
RARA_s445__NP_000955.1:s445	-0.0568334	0.658181	0.999874	71	63
RPL3_s13__NP_000958.1:s13	0.0672762	0.615825	0.999874	71	58
RPL4_s295__NP_000959.2:s295	0.045958	0.709781	0.999874	71	68
RPL11_s29__NP_000966.2:s29	-0.217079	0.134068	0.999874	71	49
RPL11_t47__NP_000966.2:t47	0.0692964	0.66279	0.999874	71	42
RPL12_s38__NP_000967.1:s38	-0.0117749	0.919587	0.999874	71	76
RPL13_s106__NP_000968.2:s106	-0.030991	0.809466	0.999874	71	63
RPL18A_t24__NP_000971.1:t24	0.0932869	0.478359	0.999874	71	60
STIM2_s346__NP_001162589.1:s346	0.436838	0.000156287	0.267194	71	70
RPL18A_s123__NP_000971.1:s123	-0.0859424	0.412726	0.999874	71	93
RPL23A_t42__NP_000975.2:t42	-0.129938	0.349024	0.999874	71	54
RPL23A_s43__NP_000975.2:s43	0.0849735	0.541252	0.999874	71	54
RPL17_s142__NP_000976.1:s142	0.211196	0.154149	0.999874	71	47
RPL24_t83__NP_000977.1:t83	0.129329	0.320529	0.999874	71	61
RPL24_s86__NP_000977.1:s86	0.215713	0.089519	0.999874	71	63
RPL30_s10__NP_000980.1:s10	-0.0460919	0.657378	0.999874	71	95
RPL27A_s68__NP_000981.1:s68	0.102496	0.350596	0.999874	71	85
RPL29_s142__NP_000983.1:s142	0.0194005	0.89362	0.999874	71	50
RPL34_s12__NP_000986.2:s12	-0.00364167	0.972825	0.999874	71	90
RPLP0_s304s307__NP_000993.1:s304s307	-0.18445	0.214548	0.999874	71	47
RPLP2_s86__NP_000995.1:s86	0.103295	0.509796	0.999874	71	43
RPS3_t220__NP_000996.2:t220	-0.00202112	0.989994	0.999874	71	41
RPS6_s235s236__NP_001001.2:s235s236	-0.0272667	0.793095	0.999874	71	95
ITSN1_s203__NP_001001132.1:s203	0.111692	0.256645	0.999874	71	105
ITSN1_s315__NP_001001132.1:s315	-0.12835	0.200848	0.999874	71	101
ITSN1_s559__NP_001001132.1:s559	-0.072586	0.46182	0.999874	71	105
ITSN1_s624__NP_001001132.1:s624	-0.0907839	0.526365	0.999874	71	51
ITSN1_s904__NP_001001132.1:s904	-0.104671	0.302508	0.999874	71	99
ITSN1_s976__NP_001001132.1:s976	-0.0450304	0.728193	0.999874	71	62
ITSN1_s978__NP_001001132.1:s978	-0.0836091	0.555666	0.999874	71	52
ITSN1_s984__NP_001001132.1:s984	-0.150704	0.267569	0.999874	71	56
ITSN1_s989__NP_001001132.1:s989	-0.170617	0.200366	0.999874	71	58
ITSN1_s1137__NP_001001132.1:s1137	-0.0330065	0.781614	0.999874	71	73
ITSN1_t1144__NP_001001132.1:t1144	-0.216519	0.0677282	0.999874	71	72
REEP3_s152__NP_001001330.1:s152	-0.0263338	0.808692	0.999874	71	87
REEP3_s210__NP_001001330.1:s210	-0.0793961	0.52628	0.999874	71	66
NCCRP1_s28__NP_001001414.1:s28	-0.0158996	0.88379	0.999874	71	87
SMAD5_s133__NP_001001419.1:s133	-0.02704	0.78423	0.999874	71	105
STX16_s41__NP_001001433.1:s41	-0.0280354	0.779701	0.999874	71	102
HDGFRP2_t159__NP_001001520.1:t159	-0.0754331	0.517221	0.999874	71	76
HDGFRP2_s240__NP_001001520.1:s240	-0.048968	0.630284	0.999874	71	99
HDGFRP2_s366s369s370__NP_001001520.1:s366s369s370	-0.156825	0.188319	0.999874	71	72
HDGFRP2_s454__NP_001001520.1:s454	-0.00296006	0.976092	0.999874	71	105
HDGFRP2_s490__NP_001001520.1:s490	-0.117268	0.271004	0.999874	71	90
HDGFRP2_s625__NP_001001520.1:s625	0.148344	0.289105	0.999874	71	53
HDGFRP2_s633__NP_001001520.1:s633	-0.03408	0.737714	0.999874	71	99
HDGFRP2_s633s634__NP_001001520.1:s633s634	0.181136	0.177518	0.999874	71	57
HDGFRP2_s652__NP_001001520.1:s652	-0.0458186	0.673458	0.999874	71	87
HNRNPH3_t270__NP_036339.1:t270	0.43445	0.000374098	0.426319	71	63
TAGLN_s166__NP_001001522.1:s166	-0.0597837	0.595998	0.999874	71	81
TAGLN_s181__NP_001001522.1:s181	0.0529644	0.682656	0.999874	71	62
TAGLN_s186__NP_001001522.1:s186	-0.0497152	0.614513	0.999874	71	105
TAGLN_y193__NP_001001522.1:y193	-0.0806397	0.577736	0.999874	71	50
GRB10_s104__NP_001001549.1:s104	-0.0272254	0.859095	0.999874	71	45
GRB10_s382__NP_001001549.1:s382	0.0539429	0.59025	0.999874	71	102
RUNX1_t14__NP_001001890.1:t14	-0.0621005	0.545662	0.999874	71	97
RUNX1_t14s17__NP_001001890.1:t14s17	0.0686491	0.566652	0.999874	71	72
RUNX1_t14t18__NP_001001890.1:t14t18	0.0132906	0.931764	0.999874	71	44
RUNX1_t18__NP_001001890.1:t18	0.101838	0.44685	0.999874	71	58
RUNX1_s212__NP_001001890.1:s212	-0.0989022	0.330078	0.999874	71	99
RUNX1_s249__NP_001001890.1:s249	-0.12204	0.214897	0.999874	71	105
NUP62_s408__NP_001180286.1:s408	0.429653	0.000318023	0.398716	71	66
CCNE1_s103__NP_001229.1:s103	0.426462	7.99751e-05	0.229607	71	80
TTC3_s1816__NP_001001894.1:s1816	-0.0561346	0.678328	0.999874	71	57
SPIRE2_s440s442__NP_115827.1:s440s442	0.423984	0.00412966	0.75269	71	44
UBASH3A_s346__NP_001001895.1:s346	0.0123358	0.908131	0.999874	71	90
UBASH3A_s347__NP_001001895.1:s347	0.195163	0.102889	0.999874	71	71
MTUS1_s183__NP_001001924.1:s183	0.0646558	0.594888	0.999874	71	70
MTUS1_s443__NP_001001924.1:s443	-0.186542	0.0818223	0.999874	71	88
MTUS1_s1203__NP_001001924.1:s1203	-0.121251	0.224759	0.999874	71	102
MTUS1_s1224__NP_001001924.1:s1224	-0.101051	0.388337	0.999874	71	75
MTUS1_s1245__NP_001001924.1:s1245	-0.111381	0.29596	0.999874	71	90
MTUS1_t1247__NP_001001924.1:t1247	-0.110896	0.433828	0.999874	71	52
MTUS1_s1266__NP_001001924.1:s1266	-0.131	0.29827	0.999874	71	65
AFAP1L2_s165__NP_001001936.1:s165	0.114062	0.425462	0.999874	71	51
AFAP1L2_s344__NP_001001936.1:s344	-0.0556911	0.585985	0.999874	71	98
AFAP1L2_y383__NP_001001936.1:y383	-0.167893	0.224928	0.999874	71	54
AFAP1L2_s640__NP_001001936.1:s640	0.227911	0.107723	0.999874	71	51
AFAP1L2_s796__NP_001001936.1:s796	-0.0334356	0.759896	0.999874	71	86
ATP5A1_t48__NP_001001937.1:t48	-0.0128904	0.909067	0.999874	71	81
ATP5A1_s52__NP_001001937.1:s52	0.220755	0.0900808	0.999874	71	60
ATP5C1_s146__NP_001001973.1:s146	0.180045	0.112338	0.999874	71	79
PLEKHA1_s332__NP_001001974.1:s332	0.0725186	0.462237	0.999874	71	105
USP16_t549__NP_001001992.1:t549	0.062623	0.682783	0.999874	71	45
USP16_s550__NP_001001992.1:s550	0.0217659	0.87349	0.999874	71	56
USP16_s551__NP_001001992.1:s551	0.104744	0.287605	0.999874	71	105
GMPR2_s26__NP_001002000.1:s26	0.0298449	0.830367	0.999874	71	54
GMPR2_s28__NP_001002000.1:s28	-0.117364	0.265202	0.999874	71	92
FAM109B_s180__NP_001002034.2:s180	-0.0897695	0.484134	0.999874	71	63
AFTPH_s151__NP_001002243.1:s151	0.109818	0.488734	0.999874	71	42
AFTPH_s336__NP_001002243.1:s336	0.0802279	0.479301	0.999874	71	80
AFTPH_s382__NP_001002243.1:s382	0.143307	0.266489	0.999874	71	62
AFTPH_s411__NP_001002243.1:s411	-0.204635	0.177522	0.999874	71	45
AFTPH_s508__NP_001002243.1:s508	-0.0306574	0.785859	0.999874	71	81
AFTPH_s850__NP_001002243.1:s850	0.0113194	0.937814	0.999874	71	50
AFTPH_t897__NP_001002243.1:t897	0.0246934	0.857975	0.999874	71	55
EPSTI1_s35__NP_001002264.1:s35	0.187252	0.183763	0.999874	71	52
EPSTI1_s65__NP_001002264.1:s65	0.158516	0.111547	0.999874	71	102
GATA3_s115__NP_001002295.1:s115	-0.129683	0.390349	0.999874	71	46
GATA3_s162__NP_001002295.1:s162	-0.0780597	0.442491	0.999874	71	99
GATA3_s172__NP_001002295.1:s172	-0.269045	0.0849034	0.999874	71	42
GATA3_s382__NP_001002295.1:s382	-0.168638	0.279692	0.999874	71	43
SMC4_s22__NP_001002800.1:s22	-0.15558	0.31324	0.999874	71	44
SMC4_s41__NP_001002800.1:s41	0.128676	0.190805	0.999874	71	105
RAB11FIP1_s190__NP_001002814.2:s190	-0.0255215	0.863292	0.999874	71	48
RAB11FIP1_s234__NP_001002814.2:s234	0.0456978	0.656704	0.999874	71	97
RAB11FIP1_s315__NP_001002814.2:s315	0.0237247	0.810152	0.999874	71	105
RAB11FIP1_s356__NP_001002814.2:s356	0.250953	0.0853462	0.999874	71	48
RAB11FIP1_s357__NP_001002814.2:s357	0.0218602	0.862775	0.999874	71	65
RAB11FIP1_t386__NP_001002814.2:t386	-0.00284968	0.984833	0.999874	71	47
RAB11FIP1_s435__NP_001002814.2:s435	0.0206664	0.836658	0.999874	71	102
RAB11FIP1_s500__NP_001002814.2:s500	0.079708	0.425824	0.999874	71	102
RAB11FIP1_s501__NP_001002814.2:s501	0.0648608	0.607728	0.999874	71	65
RAB11FIP1_s545__NP_001002814.2:s545	0.0312529	0.769967	0.999874	71	90
ZNF787_s46__NP_001002836.2:s46	-0.148359	0.216923	0.999874	71	71
ZDHHC8_s606__NP_037505.1:s606	0.422174	0.00480287	0.75269	71	43
ZNF280D_t84__NP_001002843.1:t84	0.108333	0.405943	0.999874	71	61
ZNF280D_s527__NP_001002843.1:s527	0.0486282	0.643447	0.999874	71	93
ANXA2_s12__NP_001002857.1:s12	-0.110992	0.259655	0.999874	71	105
ANXA2_s18__NP_001002857.1:s18	-0.113215	0.264523	0.999874	71	99
ANXA2_t19__NP_001002857.1:t19	-0.0883692	0.415688	0.999874	71	87
ANXA2_y24__NP_001002857.1:y24	-0.0464592	0.649637	0.999874	71	98
ANXA2_s26__NP_001002857.1:s26	0.221683	0.138701	0.999874	71	46
ANXA2_y30__NP_001002857.1:y30	-0.22464	0.0510665	0.999874	71	76
ANXA2_s89__NP_001002857.1:s89	0.0348744	0.748453	0.999874	71	87
ANXA2_s92__NP_001002857.1:s92	-0.20692	0.172625	0.999874	71	45
ANXA2_s127__NP_001002857.1:s127	0.0830573	0.406576	0.999874	71	102
ANXA2_s161__NP_001002857.1:s161	0.21984	0.129068	0.999874	71	49
ANXA2_s184__NP_001002857.1:s184	-0.0407162	0.680051	0.999874	71	105
ANXA2_s215__NP_001002857.1:s215	0.0673003	0.660474	0.999874	71	45
ANXA2_s234__NP_001002857.1:s234	-0.0211883	0.86908	0.999874	71	63
DNAJB6_s267__NP_490647.1:s267	0.419842	0.00267207	0.710082	71	49
BTBD7_s722__NP_001002860.2:s722	0.185401	0.0913278	0.999874	71	84
BTBD7_s1112__NP_001002860.2:s1112	-0.18172	0.22153	0.999874	71	47
BTBD7_s1119__NP_001002860.2:s1119	-0.0515326	0.742773	0.999874	71	43
THOC5_t328__NP_001002877.1:t328	0.00805119	0.936959	0.999874	71	99
CBY1_s63__NP_001002880.2:s63	0.0178784	0.856351	0.999874	71	105
GPATCH8_s738__NP_001002909.1:s738	-0.0758158	0.455757	0.999874	71	99
GPATCH8_s738s740__NP_001002909.1:s738s740	-0.059298	0.576613	0.999874	71	91
GPATCH8_s740__NP_001002909.1:s740	-0.0199763	0.872525	0.999874	71	67
GPATCH8_s758__NP_001002909.1:s758	-0.0860933	0.406784	0.999874	71	95
GPATCH8_s974s976__NP_001002909.1:s974s976	-0.0194525	0.868433	0.999874	71	75
GPATCH8_s976__NP_001002909.1:s976	-0.0687048	0.515206	0.999874	71	92
GPATCH8_t978__NP_001002909.1:t978	0.0711559	0.612637	0.999874	71	53
GPATCH8_s1009__NP_001002909.1:s1009	-0.133888	0.227538	0.999874	71	83
GPATCH8_y1031s1033__NP_001002909.1:y1031s1033	0.0682162	0.589242	0.999874	71	65
GPATCH8_y1031s1035__NP_001002909.1:y1031s1035	0.177921	0.13769	0.999874	71	71
GPATCH8_s1033__NP_001002909.1:s1033	-0.00818108	0.940051	0.999874	71	87
GPATCH8_s1033s1035__NP_001002909.1:s1033s1035	-0.0381393	0.745282	0.999874	71	75
GPATCH8_s1035__NP_001002909.1:s1035	0.00563973	0.955137	0.999874	71	102
TWISTNB_t322__NP_001002926.1:t322	0.0726074	0.574922	0.999874	71	62
TWISTNB_s328__NP_001002926.1:s328	-0.0295396	0.79478	0.999874	71	80
RPS8_t130__NP_001003.1:t130	0.042323	0.67276	0.999874	71	102
TPD52L1_s57__NP_001003395.1:s57	0.0529622	0.597034	0.999874	71	102
TPD52L1_s108__NP_001003395.1:s108	0.00589569	0.952402	0.999874	71	105
TPD52L1_s120__NP_001003395.1:s120	0.115274	0.241607	0.999874	71	105
TPD52L1_t127__NP_001003395.1:t127	0.11815	0.329989	0.999874	71	70
TPD52L1_s145__NP_001003395.1:s145	0.0865457	0.380018	0.999874	71	105
FAM122A_s37t47__NP_612206.3:s37t47	0.417854	0.00312494	0.737647	71	48
SMAD2_t172__NP_001003652.1:t172	0.0124897	0.902346	0.999874	71	99
HMGXB4_s497__NP_001003681.1:s497	-0.118012	0.400013	0.999874	71	53
HMGXB4_s502__NP_001003681.1:s502	0.0878616	0.435406	0.999874	71	81
HMGXB4_s502s512__NP_001003681.1:s502s512	0.00445933	0.976268	0.999874	71	47
TMEM200B_s260__NP_001003682.1:s260	0.20046	0.186724	0.999874	71	45
BRPF1_s120__NP_001003694.1:s120	-0.112125	0.284597	0.999874	71	93
BRPF1_s460s462__NP_001003694.1:s460s462	-0.13784	0.228793	0.999874	71	78
BRPF1_s462__NP_001003694.1:s462	0.0274019	0.817995	0.999874	71	73
BRPF1_s850__NP_001003694.1:s850	-0.0224508	0.849415	0.999874	71	74
BRPF1_t896__NP_001003694.1:t896	0.0168834	0.914427	0.999874	71	43
BRPF1_s897__NP_001003694.1:s897	-0.021502	0.879738	0.999874	71	52
BRPF1_s932__NP_001003694.1:s932	-0.0600828	0.705451	0.999874	71	42
BRPF1_s1082__NP_001003694.1:s1082	0.0591905	0.609108	0.999874	71	77
RREB1_t31__NP_001003698.1:t31	0.195622	0.16458	0.999874	71	52
RREB1_s36__NP_001003698.1:s36	-0.0638906	0.529826	0.999874	71	99
RREB1_s161__NP_001003698.1:s161	-0.0688519	0.594907	0.999874	71	62
RREB1_t229__NP_001003698.1:t229	-0.0477091	0.758439	0.999874	71	44
RREB1_s1167__NP_001003698.1:s1167	-0.0275344	0.780384	0.999874	71	105
RREB1_s1167s1174s1175__NP_001003698.1:s1167s1174s1175	0.106462	0.434834	0.999874	71	56
RREB1_s1238__NP_001003698.1:s1238	-0.0403073	0.692017	0.999874	71	99
RREB1_s1320__NP_001003698.1:s1320	-0.0723907	0.490462	0.999874	71	93
RREB1_s1475__NP_001003698.1:s1475	-0.0338088	0.760132	0.999874	71	84
RREB1_s1653__NP_001003698.1:s1653	-0.068742	0.505733	0.999874	71	96
ARHGEF35_s184__NP_001003702.2:s184	0.0244209	0.812319	0.999874	71	97
ARHGEF35_s445__NP_001003702.2:s445	0.112491	0.27518	0.999874	71	96
ARHGEF35_s450__NP_001003702.2:s450	0.0343971	0.731437	0.999874	71	102
GLE1_s88__NP_001003722.1:s88	-0.0636536	0.537808	0.999874	71	96
SNU13_s122__NP_001003796.1:s122	-0.0207263	0.859902	0.999874	71	75
BICD2_s582__NP_001003800.1:s582	0.0297988	0.829014	0.999874	71	55
TRIM34_s87__NP_001003827.1:s87	-0.0755782	0.583408	0.999874	71	55
MED15_t603__NP_001003891.1:t603	0.0642035	0.521461	0.999874	71	102
FBLN2_s277__NP_001004019.1:s277	0.169875	0.276127	0.999874	71	43
FBLN2_s578__NP_001004019.1:s578	0.00773703	0.939729	0.999874	71	98
GPRASP2_s246__NP_001004051.1:s246	0.0350026	0.80735	0.999874	71	51
AKAP2_s209__NP_001004065.2:s209	0.0107511	0.935022	0.999874	71	60
AKAP2_s210__NP_001004065.2:s210	-0.0876488	0.45461	0.999874	71	75
AKAP2_s224__NP_001004065.2:s224	-0.114593	0.344858	0.999874	71	70
AKAP2_s241__NP_001004065.2:s241	0.0950908	0.334587	0.999874	71	105
AKAP2_s482__NP_001004065.2:s482	-0.0924843	0.362573	0.999874	71	99
AKAP2_s550__NP_001004065.2:s550	-0.0186039	0.900124	0.999874	71	48
AKAP2_s554__NP_001004065.2:s554	0.196009	0.0518473	0.999874	71	99
AKAP2_s809__NP_001004065.2:s809	0.137939	0.160541	0.999874	71	105
AKAP2_s834__NP_001004065.2:s834	-0.2205	0.136391	0.999874	71	47
ZNF740_s44__NP_001004304.1:s44	-0.137475	0.263588	0.999874	71	68
NCK2_s90__NP_001004720.1:s90	0.0631976	0.521866	0.999874	71	105
NCK2_s90s94__NP_001004720.1:s90s94	-0.001501	0.992011	0.999874	71	47
NCK2_t92__NP_001004720.1:t92	0.00493774	0.960717	0.999874	71	102
NCK2_s187__NP_001004720.1:s187	-0.0493529	0.691655	0.999874	71	67
NCK2_s270__NP_001004720.1:s270	0.107071	0.307002	0.999874	71	93
RPS10_y12__NP_001005.1:y12	0.216512	0.0569149	0.999874	71	78
RPS10_s130__NP_001005.1:s130	-0.0709795	0.547871	0.999874	71	74
RPS10_s146__NP_001005.1:s146	0.0439124	0.656467	0.999874	71	105
TRIM37_s817__NP_001005207.1:s817	0.0103446	0.921604	0.999874	71	93
PKP2_s71__NP_001005242.2:s71	-0.160931	0.223361	0.999874	71	59
PKP2_s82__NP_001005242.2:s82	0.0255081	0.796181	0.999874	71	105
PKP2_s102__NP_001005242.2:s102	0.0519631	0.598579	0.999874	71	105
PKP2_s140__NP_001005242.2:s140	0.0890543	0.420492	0.999874	71	84
PKP2_s151__NP_001005242.2:s151	-0.00011754	0.999093	0.999874	71	96
PKP2_s151s155__NP_001005242.2:s151s155	-0.0882088	0.48125	0.999874	71	66
PKP2_s151s154s155__NP_001005242.2:s151s154s155	0.19158	0.139122	0.999874	71	61
PKP2_s164__NP_001005242.2:s164	0.0523235	0.671739	0.999874	71	68
PKP2_y194__NP_001005242.2:y194	-0.115362	0.308204	0.999874	71	80
PKP2_s197__NP_001005242.2:s197	0.0018371	0.989792	0.999874	71	51
PKP2_s225__NP_001005242.2:s225	0.0357733	0.74367	0.999874	71	86
PKP2_s251__NP_001005242.2:s251	0.0161923	0.869774	0.999874	71	105
PKP2_s293__NP_001005242.2:s293	-0.107261	0.373292	0.999874	71	71
PKP2_s329__NP_001005242.2:s329	-0.0153587	0.876423	0.999874	71	105
PKP2_s358__NP_001005242.2:s358	0.178554	0.110745	0.999874	71	81
CHD3_s132__NP_001005271.2:s132	-0.19398	0.163987	0.999874	71	53
CHD3_t1628__NP_001005271.2:t1628	-0.0296698	0.790036	0.999874	71	83
CHD3_t1654s1664__NP_001005271.2:t1654s1664	-0.0597796	0.65869	0.999874	71	57
CHD3_s1660__NP_001005271.2:s1660	-0.0967588	0.340718	0.999874	71	99
CHD3_s1660s1664__NP_001005271.2:s1660s1664	-0.0903857	0.359158	0.999874	71	105
DNM1_s774__NP_001005336.1:s774	-0.0427359	0.684197	0.999874	71	93
RGS10_s16__NP_001005339.1:s16	0.0601564	0.642323	0.999874	71	62
RGS10_s41__NP_001005339.1:s41	0.164337	0.100551	0.999874	71	101
RGS10_y94__NP_001005339.1:y94	0.130114	0.348367	0.999874	71	54
GPNMB_s542__NP_001005340.1:s542	0.113878	0.426217	0.999874	71	51
DNM2_t755__NP_001005361.1:t755	0.103395	0.310994	0.999874	71	98
ACTR2_t122__NP_001005386.1:t122	0.0082971	0.942525	0.999874	71	78
NEURL4_s502__NP_001005408.1:s502	-0.0931948	0.42015	0.999874	71	77
NEURL4_s900__NP_001005408.1:s900	-0.113584	0.391685	0.999874	71	59
NEURL4_s900s905__NP_001005408.1:s900s905	-0.0708803	0.600321	0.999874	71	57
NEURL4_s905__NP_001005408.1:s905	-0.0962323	0.431522	0.999874	71	69
RHBDF2_s61__NP_001005498.2:s61	0.0466867	0.707541	0.999874	71	67
RHBDF2_s84__NP_001005498.2:s84	0.121487	0.265162	0.999874	71	86
PUF60_t17__NP_001129505.1:t17	0.413496	0.00256146	0.710082	71	51
RHBDF2_s114__NP_001005498.2:s114	0.200525	0.127805	0.999874	71	59
RHBDF2_s198__NP_001005498.2:s198	0.0198613	0.875217	0.999874	71	65
GIT2_s7__NP_476510.1:s7	0.411454	0.00366801	0.75269	71	48
TPX2_t147__NP_036244.2:t147	0.410611	0.000253161	0.340068	71	75
RHBDF2_s356__NP_001005498.2:s356	-0.0089356	0.936099	0.999874	71	83
ITGB4_s1364__NP_001005619.1:s1364	0.00376496	0.977623	0.999874	71	58
ITGB4_s1384__NP_001005619.1:s1384	0.0803801	0.42192	0.999874	71	102
ITGB4_t1385__NP_001005619.1:t1385	0.236259	0.0985698	0.999874	71	50
ITGB4_t1401__NP_001005619.1:t1401	-0.0337777	0.738662	0.999874	71	100
ITGB4_s1404__NP_001005619.1:s1404	-0.134759	0.266029	0.999874	71	70
ITGB4_s1413__NP_001005619.1:s1413	0.00391054	0.972715	0.999874	71	79
ITGB4_s1428__NP_001005619.1:s1428	0.20138	0.10223	0.999874	71	67
ITGB4_t1513__NP_001005619.1:t1513	0.083249	0.435341	0.999874	71	90
STRN_s227__NP_003153.2:s227	0.409954	0.00188147	0.64838	71	55
CHEK2_t426__NP_001005735.1:t426	0.0726241	0.519375	0.999874	71	81
VPS54_s35__NP_001005739.1:s35	0.00791395	0.940651	0.999874	71	91
NUMB_s194__NP_001005743.1:s194	-0.0674593	0.494128	0.999874	71	105
NUMB_s425__NP_001005743.1:s425	-0.122046	0.214876	0.999874	71	105
NUMB_t436__NP_001005743.1:t436	-0.135071	0.175881	0.999874	71	102
NUMB_s438__NP_001005743.1:s438	0.056095	0.575486	0.999874	71	102
NUMB_t561__NP_001005743.1:t561	-0.0913869	0.52361	0.999874	71	51
NUMB_s634__NP_001005743.1:s634	-0.118097	0.333816	0.999874	71	69
FAM21A_t6__NP_001005751.1:t6	-0.0395469	0.729317	0.999874	71	79
FAM21A_s375__NP_001005751.1:s375	0.00284	0.979671	0.999874	71	83
FAM21A_s539__NP_001005751.1:s539	0.0838598	0.409228	0.999874	71	99
FAM21A_s1053__NP_001005751.1:s1053	0.0182206	0.860136	0.999874	71	96
FAM21A_s1053s1054__NP_001005751.1:s1053s1054	-0.147584	0.286881	0.999874	71	54
FAM21A_s1054__NP_001005751.1:s1054	-0.043839	0.66657	0.999874	71	99
FAM21A_s1087__NP_001005751.1:s1087	0.0131787	0.898594	0.999874	71	96
FAM21A_s1114__NP_001005751.1:s1114	-0.0265553	0.828525	0.999874	71	69
CHMP3_s134__NP_001005753.1:s134	0.0473529	0.641622	0.999874	71	99
ERBB2_t671__NP_001005862.1:t671	-0.129721	0.193783	0.999874	71	102
ERBB2_s968__NP_001005862.1:s968	-0.167525	0.0974341	0.999874	71	99
ERBB2_s1024__NP_001005862.1:s1024	-0.168218	0.0862845	0.999874	71	105
ERBB2_s1036__NP_001005862.1:s1036	-0.15713	0.130417	0.999874	71	94
ELAVL1_s197__NP_001410.2:s197	0.409106	0.00235293	0.710082	71	53
U2AF1_s145__NP_006749.1:s145	0.405749	0.000724907	0.504354	71	66
ERBB2_s1053__NP_001005862.1:s1053	-0.172156	0.0790723	0.999874	71	105
ERBB2_t1073__NP_001005862.1:t1073	-0.229853	0.0676799	0.999874	71	64
ERBB2_s1077__NP_001005862.1:s1077	-0.175208	0.267075	0.999874	71	42
RACGAP1_s123__NP_001119575.1:s123	0.401733	0.00347777	0.75269	71	51
ERBB2_t1136__NP_001005862.1:t1136	-0.141602	0.190779	0.999874	71	87
ARHGAP17_s497__NP_001006635.1:s497	-0.154876	0.203844	0.999874	71	69
TCEAL1_s28__NP_001006640.1:s28	-0.0800973	0.48574	0.999874	71	78
TCEAL1_s123__NP_001006640.1:s123	-0.0840078	0.415781	0.999874	71	96
RPS6KA1_s54__NP_001006666.1:s54	-0.0225795	0.842416	0.999874	71	80
RPS6KA1_s230__NP_001006666.1:s230	0.142454	0.147155	0.999874	71	105
RPS6KA1_t368s372__NP_001006666.1:t368s372	-0.0763429	0.594408	0.999874	71	51
RPS6KA1_s372__NP_001006666.1:s372	0.0676274	0.493051	0.999874	71	105
RPS6KA1_s389__NP_001006666.1:s389	0.0267143	0.787785	0.999874	71	104
CRABP1_s12__NP_004369.1:s12	0.396926	0.0069417	0.864541	71	45
TCEAL3_s30__NP_001006934.1:s30	-0.166128	0.100301	0.999874	71	99
TCEAL3_s65__NP_001006934.1:s65	-0.162464	0.223047	0.999874	71	58
TCEAL3_s121__NP_001006934.1:s121	-0.145926	0.141347	0.999874	71	103
TCEAL3_s121s125__NP_001006934.1:s121s125	0.0645344	0.630315	0.999874	71	58
TCEAL3_s125__NP_001006934.1:s125	-0.00823835	0.946435	0.999874	71	69
TCEAL3_s135__NP_001006934.1:s135	-0.0865655	0.379909	0.999874	71	105
TCEAL4_s13__NP_001006936.1:s13	-0.148787	0.215585	0.999874	71	71
TCEAL4_s102__NP_001006936.1:s102	-0.0444252	0.697455	0.999874	71	79
RPS6KA4_t22__NP_001006945.1:t22	-0.0698754	0.554131	0.999874	71	74
RPS6KA4_s196__NP_001006945.1:s196	0.193359	0.169616	0.999874	71	52
RPS6KA4_y342s347__NP_001006945.1:y342s347	0.00644767	0.959022	0.999874	71	66
RPS6KA4_s343s347__NP_001006945.1:s343s347	0.0857875	0.421421	0.999874	71	90
RPS6KA4_s347__NP_001006945.1:s347	0.156451	0.11274	0.999874	71	104
RPS6KA4_s360__NP_001006945.1:s360	0.173286	0.249453	0.999874	71	46
RPS6KA4_s676__NP_001006945.1:s676	0.0792388	0.421685	0.999874	71	105
RPS6KA4_t681__NP_001006945.1:t681	0.141387	0.16942	0.999874	71	96
RPS6KA4_s715__NP_001006945.1:s715	0.0621594	0.59626	0.999874	71	75
RPS6KA4_s731__NP_001006945.1:s731	-0.0204512	0.847417	0.999874	71	91
RPS6KA4_s739__NP_001006945.1:s739	-0.0784551	0.457256	0.999874	71	92
GOSR1_s49__NP_001007026.1:s49	-0.0463453	0.648737	0.999874	71	99
GOSR1_s50__NP_001007026.1:s50	-0.0182145	0.891089	0.999874	71	59
ATN1_s34__NP_001007027.1:s34	-0.0497032	0.62695	0.999874	71	98
ATN1_s77__NP_001007027.1:s77	-0.0866355	0.393842	0.999874	71	99
ATN1_s77s79__NP_001007027.1:s77s79	-0.162289	0.211446	0.999874	71	61
ATN1_s101__NP_001007027.1:s101	-0.0361332	0.730955	0.999874	71	93
ATN1_s101s107__NP_001007027.1:s101s107	0.0967565	0.390179	0.999874	71	81
ATN1_s632__NP_001007027.1:s632	-0.0600421	0.554951	0.999874	71	99
ATN1_s645__NP_001007027.1:s645	-0.0634846	0.541069	0.999874	71	95
ATN1_t653__NP_001007027.1:t653	-0.00978058	0.947396	0.999874	71	48
ATN1_t653s661__NP_001007027.1:t653s661	-0.0477844	0.649222	0.999874	71	93
ATN1_s661__NP_001007027.1:s661	0.0446574	0.65745	0.999874	71	101
ATN1_t667__NP_001007027.1:t667	0.0904585	0.488114	0.999874	71	61
ATN1_s739s746s748__NP_001007027.1:s739s746s748	-0.078536	0.599772	0.999874	71	47
JMY_s889__NP_689618.4:s889	0.394579	0.00551593	0.75723	71	48
SDCBP_s60__NP_001007070.1:s60	-0.0692159	0.491592	0.999874	71	101
L3MBTL3_s583__NP_001007103.1:s583	0.0432985	0.670441	0.999874	71	99
L3MBTL3_s645__NP_001007103.1:s645	0.0427046	0.679514	0.999874	71	96
IGF2BP2_s162__NP_001007226.1:s162	-0.024992	0.834928	0.999874	71	72
IGF2BP2_s164__NP_001007226.1:s164	-0.0494355	0.686664	0.999874	71	69
ARHGAP25_s363__NP_001007232.2:s363	0.00897135	0.929772	0.999874	71	99
ARHGAP25_s380__NP_001007232.2:s380	0.0958644	0.330652	0.999874	71	105
DCP1B_t329__NP_689853.3:t329	0.39425	0.00809502	0.897197	71	44
PRDM2_s442__NP_001007258.1:s442	-0.0578064	0.615168	0.999874	71	78
PRDM2_s595__NP_001007258.1:s595	0.0303963	0.779875	0.999874	71	87
C1orf186_s128__NP_001007545.1:s128	-0.0805967	0.507165	0.999874	71	70
CSDE1_s584__NP_001007554.1:s584	0.117873	0.274063	0.999874	71	88
CSDE1_t761__NP_001007554.1:t761	0.0957528	0.490976	0.999874	71	54
IRGQ_s44__NP_001007562.1:s44	0.170128	0.121819	0.999874	71	84
TFG_s164__NP_001007566.1:s164	-0.0479198	0.637632	0.999874	71	99
TFG_s166__NP_001007566.1:s166	0.0581139	0.67638	0.999874	71	54
TFG_t188s197__NP_001007566.1:t188s197	-0.0356422	0.786882	0.999874	71	60
TFG_s193__NP_001007566.1:s193	-0.138815	0.170596	0.999874	71	99
TFG_s193s197__NP_001007566.1:s193s197	-0.0549271	0.726465	0.999874	71	43
TFG_s197__NP_001007566.1:s197	-0.131983	0.17956	0.999874	71	105
C2CD4D_s81__NP_001129475.1:s81	0.392731	0.00159219	0.64838	71	62
OPTN_s173__NP_001008212.1:s173	0.0400859	0.784494	0.999874	71	49
OPTN_s174__NP_001008212.1:s174	0.0537019	0.640527	0.999874	71	78
OPTN_s177__NP_001008212.1:s177	0.111485	0.257533	0.999874	71	105
OPTN_s198__NP_001008212.1:s198	-0.032637	0.765464	0.999874	71	86
OPTN_s206__NP_001008212.1:s206	0.00205058	0.984265	0.999874	71	95
OPTN_s473__NP_001008212.1:s473	-0.0135786	0.911167	0.999874	71	70
OPTN_s513__NP_001008212.1:s513	0.0881245	0.408835	0.999874	71	90
OPTN_s526__NP_001008212.1:s526	-0.0215677	0.828799	0.999874	71	103
UACA_s1340__NP_001008225.1:s1340	-0.111117	0.3203	0.999874	71	82
PPP1R14B_s32__NP_619634.1:s32	0.392607	0.00577757	0.776093	71	48
CNOT4_s321__NP_001008226.1:s321	-0.000125962	0.998997	0.999874	71	102
C18orf25_s66__NP_001008240.1:s66	-0.10986	0.372481	0.999874	71	68
C18orf25_s66s67__NP_001008240.1:s66s67	-0.0932126	0.557112	0.999874	71	42
C18orf25_s67__NP_001008240.1:s67	-0.183941	0.114169	0.999874	71	75
C18orf25_s143s145__NP_001008240.1:s143s145	0.153456	0.188695	0.999874	71	75
C18orf25_s145__NP_001008240.1:s145	-0.144865	0.202736	0.999874	71	79
C18orf25_s147__NP_001008240.1:s147	-0.0790171	0.531529	0.999874	71	65
BCL11A_s205__NP_060484.2:s205	0.392118	0.000657978	0.504006	71	72
WDHD1_s244__NP_001008397.1:s244	0.230482	0.141977	0.999874	71	42
WDHD1_s251s260__NP_001008397.1:s251s260	0.082152	0.578825	0.999874	71	48
WDHD1_s260__NP_001008397.1:s260	0.178685	0.0681872	0.999874	71	105
BCL11A_s625s628__NP_060484.2:s625s628	0.391082	0.00116702	0.609638	71	66
SEPT2_s218__NP_001008491.1:s218	0.0492041	0.618161	0.999874	71	105
ENAH_s506__NP_001008493.1:s506	-0.0228411	0.822439	0.999874	71	99
ENAH_s508__NP_001008493.1:s508	0.00511483	0.963854	0.999874	71	81
ENAH_s531__NP_001008493.1:s531	-0.0483036	0.634938	0.999874	71	99
SLC7A2_s646__NP_001008539.3:s646	-0.173265	0.0771309	0.999874	71	105
SLC7A2_s646s647__NP_001008539.3:s646s647	-0.0767031	0.592665	0.999874	71	51
USP20_s112__NP_001008563.2:s112	-0.099657	0.415232	0.999874	71	69
USP20_s132s134__NP_001008563.2:s132s134	-0.0804493	0.433432	0.999874	71	97
USP20_s333__NP_001008563.2:s333	0.00249794	0.979922	0.999874	71	104
USP20_s373__NP_001008563.2:s373	-0.128135	0.269987	0.999874	71	76
USP20_s373t377__NP_001008563.2:s373t377	-0.124162	0.328318	0.999874	71	64
THAP7_s162__NP_001008695.1:s162	-0.0461677	0.763302	0.999874	71	45
TFIP11_s59__NP_001008697.1:s59	-0.0944646	0.337794	0.999874	71	105
TFIP11_s98__NP_001008697.1:s98	-0.0475994	0.663413	0.999874	71	86
TFIP11_s210__NP_001008697.1:s210	0.0159193	0.87195	0.999874	71	105
TFIP11_s392__NP_001008697.1:s392	0.14087	0.22801	0.999874	71	75
EML1_s113__NP_001008707.1:s113	-0.14822	0.242461	0.999874	71	64
RBPMS_s14__NP_001008710.1:s14	0.0814767	0.569776	0.999874	71	51
RBPMS_t113__NP_001008710.1:t113	0.234928	0.0575949	0.999874	71	66
RBPMS_t118__NP_001008710.1:t118	0.0105101	0.917766	0.999874	71	99
CUL4A_s10__NP_001008895.1:s10	0.0487015	0.621758	0.999874	71	105
CKAP5_s1469__NP_001008938.1:s1469	0.00969008	0.942969	0.999874	71	57
SH3D19_s65__NP_001009555.3:s65	-0.16746	0.260545	0.999874	71	47
SH3D19_s150__NP_001009555.3:s150	-0.157703	0.289744	0.999874	71	47
SH3D19_s275__NP_001009555.3:s275	0.00955671	0.922919	0.999874	71	105
SH3D19_s367__NP_001009555.3:s367	-0.0785747	0.530582	0.999874	71	66
SH3D19_s369__NP_001009555.3:s369	-0.0454192	0.665519	0.999874	71	93
SH3D19_s389__NP_001009555.3:s389	-0.0316753	0.768243	0.999874	71	89
SH3D19_s696__NP_001009555.3:s696	0.0760932	0.607225	0.999874	71	48
CADPS2_s58__NP_001009571.2:s58	-0.0545541	0.591743	0.999874	71	99
SLX4IP_s396__NP_001009608.1:s396	-0.0196051	0.876814	0.999874	71	65
KIAA0930_s279__NP_001009880.1:s279	-0.161968	0.174056	0.999874	71	72
KIAA0930_t286t293__NP_001009880.1:t286t293	0.100827	0.399385	0.999874	71	72
KIAA0930_s287__NP_001009880.1:s287	-0.0279333	0.790403	0.999874	71	93
KIAA0930_t293__NP_001009880.1:t293	0.206442	0.184112	0.999874	71	43
KIAA0930_s304__NP_001009880.1:s304	0.0187144	0.868294	0.999874	71	81
KIAA0930_s324__NP_001009880.1:s324	0.137341	0.162382	0.999874	71	105
KIAA0930_s351__NP_001009880.1:s351	0.118596	0.366789	0.999874	71	60
RHBDF2_s296__NP_001005498.2:s296	0.390786	0.0060287	0.79842	71	48
GTF2I_s517__NP_127492.1:s517	0.390081	0.000187787	0.294293	71	87
ZCCHC11_s831__NP_001009881.1:s831	0.0653671	0.577402	0.999874	71	75
VPS8_s26__NP_001009921.1:s26	0.0904156	0.358999	0.999874	71	105
VPS8_t1331__NP_001009921.1:t1331	-0.0185068	0.897437	0.999874	71	51
MAP2_s1324__NP_002365.3:s1324	0.389726	0.00677166	0.854683	71	47
SSBP3_s320__NP_001009955.1:s320	-0.00622405	0.951246	0.999874	71	99
SSBP3_s320t333__NP_001009955.1:s320t333	-0.103024	0.385748	0.999874	71	73
SSBP3_t333__NP_001009955.1:t333	0.00227941	0.984515	0.999874	71	75
SSBP4_s320__NP_001009998.1:s320	-0.0568298	0.578336	0.999874	71	98
SSBP4_t333__NP_001009998.1:t333	0.023667	0.837045	0.999874	71	78
ARHGAP28_s477__NP_001010000.1:s477	0.00103739	0.99162	0.999874	71	105
SHE_s85__NP_001010846.1:s85	-0.0257478	0.811787	0.999874	71	88
SHE_s341__NP_001010846.1:s341	0.0731368	0.516422	0.999874	71	81
TTC7B_s160__NP_001010854.1:s160	-0.00944195	0.942427	0.999874	71	61
TTC7B_s657__NP_001010854.1:s657	0.130748	0.307071	0.999874	71	63
TTC7B_s673s677s678__NP_001010854.1:s673s677s678	0.0805616	0.510512	0.999874	71	69
TTC7B_s677s678__NP_001010854.1:s677s678	-0.0781375	0.464147	0.999874	71	90
PIK3R6_s358__NP_001010855.1:s358	0.0541882	0.63308	0.999874	71	80
FAM83B_s334__NP_001010872.1:s334	0.0700755	0.647372	0.999874	71	45
FAM83B_s388__NP_001010872.1:s388	0.0724659	0.499761	0.999874	71	89
FAM83B_y389__NP_001010872.1:y389	0.223656	0.0627159	0.999874	71	70
FAM83B_s466__NP_001010872.1:s466	0.00347088	0.9728	0.999874	71	99
FAM83B_s664__NP_001010872.1:s664	0.155034	0.119733	0.999874	71	102
FAM83B_s764__NP_001010872.1:s764	0.0481384	0.65417	0.999874	71	89
FAM83B_s976__NP_001010872.1:s976	0.0786787	0.453465	0.999874	71	93
FAM102B_s193__NP_001010883.2:s193	-0.0115082	0.911391	0.999874	71	96
FAM102B_s220__NP_001010883.2:s220	-0.0546009	0.706469	0.999874	71	50
FAM102B_s228__NP_001010883.2:s228	-0.0878187	0.424171	0.999874	71	85
FAM102B_s288__NP_001010883.2:s288	-0.0995483	0.345105	0.999874	71	92
SASH1_s541__NP_056093.3:s541	0.388638	0.0100096	0.949695	71	43
FAM102B_s321__NP_001010883.2:s321	-0.0336116	0.749086	0.999874	71	93
FAM102B_s350__NP_001010883.2:s350	-0.0211427	0.838848	0.999874	71	95
FAM171A1_s723__NP_001010924.1:s723	0.19904	0.175018	0.999874	71	48
FAM171A1_s824__NP_001010924.1:s824	0.215672	0.110402	0.999874	71	56
TNK2_y347__NP_001010938.1:y347	-0.137404	0.260226	0.999874	71	69
TNK2_y905__NP_001010938.1:y905	-0.0232469	0.82783	0.999874	71	90
ZYX_s142__NP_001010972.1:s142	0.0818872	0.45625	0.999874	71	85
ZYX_s143__NP_001010972.1:s143	0.101214	0.311435	0.999874	71	102
ZYX_s258__NP_001010972.1:s258	-0.0316356	0.764662	0.999874	71	92
ZYX_s258s267__NP_001010972.1:s258s267	-0.0100327	0.926517	0.999874	71	87
ZYX_s259s267__NP_001010972.1:s259s267	-0.0944761	0.541856	0.999874	71	44
ZYX_s267__NP_001010972.1:s267	-0.0797383	0.442411	0.999874	71	95
ZYX_s281__NP_001010972.1:s281	-0.0553459	0.590273	0.999874	71	97
ZYX_s303__NP_001010972.1:s303	0.0502156	0.61095	0.999874	71	105
ZYX_t306__NP_001010972.1:t306	-0.0112642	0.925719	0.999874	71	71
ZYX_s308__NP_001010972.1:s308	0.0512227	0.603806	0.999874	71	105
ZYX_s313__NP_001010972.1:s313	0.173823	0.173058	0.999874	71	63
ZYX_s344__NP_001010972.1:s344	-0.0528802	0.592132	0.999874	71	105
ZYX_s505__NP_001010972.1:s505	-0.0530037	0.591266	0.999874	71	105
SEPT7_y75__NP_001011553.2:y75	-0.129035	0.283512	0.999874	71	71
SEPT7_s76__NP_001011553.2:s76	-0.0389137	0.742024	0.999874	71	74
SEPT7_t227__NP_001011553.2:t227	0.0574247	0.560658	0.999874	71	105
SEPT7_s333__NP_001011553.2:s333	0.0686202	0.48671	0.999874	71	105
SEPT7_s423__NP_001011553.2:s423	-0.139139	0.227491	0.999874	71	77
SEPT7_t425__NP_001011553.2:t425	-0.117439	0.287372	0.999874	71	84
CDK5RAP2_s1074__NP_001011649.1:s1074	0.106574	0.30138	0.999874	71	96
CDK5RAP2_s1238__NP_001011649.1:s1238	0.119189	0.239974	0.999874	71	99
CDK5RAP2_s1490__NP_001011649.1:s1490	0.0900408	0.415342	0.999874	71	84
PCGF6_s115__NP_001011663.1:s115	-0.0111629	0.931378	0.999874	71	62
NAA30_s39__NP_001011713.2:s39	-0.0845939	0.405125	0.999874	71	99
NAA30_s55__NP_001011713.2:s55	0.172885	0.149364	0.999874	71	71
NAA30_s89__NP_001011713.2:s89	0.195653	0.0522823	0.999874	71	99
NAA30_s152__NP_001011713.2:s152	0.0672122	0.508607	0.999874	71	99
ARHGEF10L_s231__NP_001011722.2:s231	-0.0457117	0.665245	0.999874	71	92
RPS17_s113__NP_001012.1:s113	0.135619	0.167762	0.999874	71	105
MSL1_s179__NP_001012241.1:s179	-0.0664039	0.503021	0.999874	71	104
MCRS1_s295__NP_001012300.1:s295	0.00450485	0.964158	0.999874	71	102
DNAJC21_s283__NP_001012339.2:s283	-0.0950212	0.364931	0.999874	71	93
DNAJC21_s370__NP_001012339.2:s370	-0.180809	0.108492	0.999874	71	80
DNAJC21_s423__NP_001012339.2:s423	0.0736468	0.596634	0.999874	71	54
DNAJC21_s430__NP_001012339.2:s430	0.0446548	0.732561	0.999874	71	61
FOXP4_s52__NP_001012426.1:s52	0.0283371	0.787444	0.999874	71	93
FOXP4_s448__NP_001012426.1:s448	0.13924	0.301608	0.999874	71	57
FOXP4_s554__NP_001012426.1:s554	0.0174587	0.878623	0.999874	71	79
U2AF2_s79__NP_001012496.1:s79	-0.0876255	0.38844	0.999874	71	99
U2AF2_t133__NP_001012496.1:t133	0.172264	0.0803571	0.999874	71	104
MYPOP_s202__NP_001012661.1:s202	0.0712321	0.490406	0.999874	71	96
ABI1_s183__NP_001012768.1:s183	-0.0676757	0.505682	0.999874	71	99
ABI1_t200__NP_001012768.1:t200	0.15826	0.11769	0.999874	71	99
ABI1_s222__NP_001012768.1:s222	-0.0213775	0.833648	0.999874	71	99
ABI1_s231__NP_001012768.1:s231	-0.0342277	0.770648	0.999874	71	75
ABI1_s267__NP_001012768.1:s267	0.212112	0.065842	0.999874	71	76
ABI1_s292s296__NP_001012768.1:s292s296	-0.0739028	0.509352	0.999874	71	82
ABI1_s296__NP_001012768.1:s296	-0.0219645	0.833566	0.999874	71	94
CTU2_s419__NP_001012777.1:s419	0.0233643	0.817519	0.999874	71	100
CTU2_s435__NP_001012777.1:s435	0.0690503	0.6198	0.999874	71	54
DISC1_s97__NP_001012975.1:s97	-0.0886337	0.549128	0.999874	71	48
C16orf86_s112__NP_001013002.2:s112	0.0304231	0.804015	0.999874	71	69
KNOP1_s42__NP_001013009.2:s42	0.154486	0.299818	0.999874	71	47
C9orf152_s88__NP_001013011.2:s88	-0.101997	0.300507	0.999874	71	105
SNX30_s11__NP_001013012.1:s11	-0.0642258	0.678735	0.999874	71	44
SNX30_t12__NP_001013012.1:t12	-0.014248	0.911027	0.999874	71	64
SNX30_s29__NP_001013012.1:s29	0.118405	0.427963	0.999874	71	47
SNX30_s40__NP_001013012.1:s40	0.134676	0.198067	0.999874	71	93
SNX30_s67__NP_001013012.1:s67	0.155961	0.156579	0.999874	71	84
LURAP1_s213__NP_001013633.1:s213	-0.170128	0.115164	0.999874	71	87
FAM53A_s125__NP_001013644.1:s125	0.272168	0.0612851	0.999874	71	48
NHSL2_s128__NP_001013649.2:s128	-0.262456	0.0815537	0.999874	71	45
NHSL2_s179__NP_001013649.2:s179	-0.0876052	0.541005	0.999874	71	51
NHSL2_s195__NP_001013649.2:s195	0.0122572	0.903173	0.999874	71	101
NHSL2_t285__NP_001013649.2:t285	-0.0136713	0.903584	0.999874	71	81
NHSL2_s339__NP_001013649.2:s339	0.160605	0.149475	0.999874	71	82
NHSL2_s500__NP_001013649.2:s500	-0.0540348	0.601059	0.999874	71	96
NHSL2_s536__NP_001013649.2:s536	0.0394608	0.747511	0.999874	71	69
NHSL2_s576__NP_001013649.2:s576	0.0952452	0.429467	0.999874	71	71
NHSL2_t686__NP_001013649.2:t686	0.128361	0.198537	0.999874	71	102
NHSL2_s691__NP_001013649.2:s691	0.0894286	0.485802	0.999874	71	63
NHSL2_s801__NP_001013649.2:s801	-0.0505493	0.619267	0.999874	71	99
NHSL2_s1034__NP_001013649.2:s1034	0.0547053	0.579396	0.999874	71	105
RRBP1_s843s844__NP_001036041.1:s843s844	0.388315	0.00152064	0.64838	71	64
NHSL2_s1151__NP_001013649.2:s1151	0.0748909	0.597735	0.999874	71	52
NHSL2_s1194__NP_001013649.2:s1194	-0.214347	0.0971536	0.999874	71	61
EIF2AK4_s230__NP_001013725.2:s230	-0.0568556	0.600928	0.999874	71	87
EIF2AK4_s572__NP_001013725.2:s572	-0.0208709	0.871024	0.999874	71	63
EIF2AK4_t667__NP_001013725.2:t667	-0.0483613	0.634534	0.999874	71	99
EIF2AK4_s1515__NP_001013725.2:s1515	0.0132305	0.931261	0.999874	71	45
PLIN5_s140__NP_001013728.2:s140	0.0469662	0.76209	0.999874	71	44
PLIN5_s277__NP_001013728.2:s277	0.0657374	0.505241	0.999874	71	105
PLIN5_s322__NP_001013728.2:s322	0.0220182	0.831379	0.999874	71	96
MAD1L1_t423__NP_001013858.1:t423	0.0921899	0.413039	0.999874	71	81
MAD1L1_s428__NP_001013858.1:s428	0.125262	0.216688	0.999874	71	99
RLTPR_s991__NP_001013860.1:s991	0.0283496	0.780592	0.999874	71	99
RLTPR_s1423__NP_001013860.1:s1423	0.00569964	0.968664	0.999874	71	50
RPS20_t9__NP_001014.1:t9	0.0712912	0.54055	0.999874	71	76
RPS20_t76__NP_001014.1:t76	0.143093	0.194112	0.999874	71	84
SUPT20H_s296__NP_001014308.2:s296	0.0497586	0.673745	0.999874	71	74
SUPT20H_s492__NP_001014308.2:s492	-0.0687099	0.601917	0.999874	71	60
SUPT20H_s524__NP_001014308.2:s524	0.183945	0.174755	0.999874	71	56
IL31_t94__NP_001014358.1:t94	0.108483	0.335035	0.999874	71	81
AKT1_s122__NP_001014431.1:s122	0.084848	0.472288	0.999874	71	74
AKT1_s124__NP_001014431.1:s124	-0.0329079	0.788367	0.999874	71	69
AKT1_s124s126s129__NP_001014431.1:s124s126s129	0.0929967	0.516291	0.999874	71	51
AKT1_s126__NP_001014431.1:s126	-0.16768	0.230084	0.999874	71	53
AKT1_s129__NP_001014431.1:s129	0.0697081	0.513846	0.999874	71	90
AKT1_t450__NP_001014431.1:t450	-0.159734	0.134851	0.999874	71	89
DBNL_s24__NP_001014436.1:s24	0.0113312	0.912749	0.999874	71	96
DBNL_s141__NP_001014436.1:s141	-0.213524	0.159024	0.999874	71	45
DBNL_s232__NP_001014436.1:s232	0.0849379	0.388966	0.999874	71	105
DBNL_s269__NP_001014436.1:s269	-0.0499782	0.625042	0.999874	71	98
DBNL_s283__NP_001014436.1:s283	-0.0379314	0.710774	0.999874	71	98
DBNL_t291__NP_001014436.1:t291	-0.0259713	0.792562	0.999874	71	105
DBNL_t295__NP_001014436.1:t295	0.0368983	0.787171	0.999874	71	56
CARS_s79__NP_001014437.1:s79	-0.0302247	0.781087	0.999874	71	87
CARS_s102__NP_001014437.1:s102	-0.0499541	0.623404	0.999874	71	99
CARS_y115__NP_001014437.1:y115	0.0504438	0.680614	0.999874	71	69
CARS_s388__NP_001014437.1:s388	0.122437	0.407087	0.999874	71	48
ODF3B_s191__NP_001014440.2:s191	-0.0887352	0.54431	0.999874	71	49
USP21_s113__NP_001014443.1:s113	0.0929054	0.421601	0.999874	71	77
USP21_s115__NP_001014443.1:s115	-0.0394498	0.707333	0.999874	71	93
ILK_s232__NP_001014794.1:s232	-0.114839	0.316741	0.999874	71	78
PAK4_s41__NP_001014831.1:s41	0.0742017	0.479646	0.999874	71	93
PAK4_s99__NP_001014831.1:s99	0.186314	0.19515	0.999874	71	50
PAK4_s104__NP_001014831.1:s104	-0.0367854	0.721975	0.999874	71	96
PAK4_s181__NP_001014831.1:s181	-0.0450988	0.647796	0.999874	71	105
PAK4_t207__NP_001014831.1:t207	-0.0165942	0.870499	0.999874	71	99
PAK4_s258__NP_001014831.1:s258	0.0872693	0.397846	0.999874	71	96
PAK4_s267__NP_001014831.1:s267	0.12447	0.205838	0.999874	71	105
PAK4_s291__NP_001014831.1:s291	0.160797	0.123625	0.999874	71	93
PAK4_s474__NP_001014831.1:s474	0.0151231	0.878304	0.999874	71	105
ZNF638_t125__NP_001014972.1:t125	-0.128921	0.294742	0.999874	71	68
ZNF638_s299__NP_001014972.1:s299	0.0273111	0.805213	0.999874	71	84
ZNF638_s383__NP_001014972.1:s383	0.0672283	0.495612	0.999874	71	105
ZNF638_s508__NP_001014972.1:s508	-0.193793	0.182133	0.999874	71	49
ZNF638_s508s510__NP_001014972.1:s508s510	-0.069473	0.481298	0.999874	71	105
ZNF638_s510__NP_001014972.1:s510	-0.0754354	0.465102	0.999874	71	96
ZNF638_s605__NP_001014972.1:s605	-0.0804553	0.507913	0.999874	71	70
ZNF638_s671__NP_001014972.1:s671	0.0545505	0.725069	0.999874	71	44
ZNF638_s1100__NP_001014972.1:s1100	0.0932701	0.358491	0.999874	71	99
ZNF638_s1158__NP_001014972.1:s1158	0.0374703	0.76879	0.999874	71	64
ZNF638_s1243__NP_001014972.1:s1243	0.148888	0.297071	0.999874	71	51
ZNF638_s1667__NP_001014972.1:s1667	0.142186	0.183788	0.999874	71	89
ZNF638_s1913__NP_001014972.1:s1913	-0.00459969	0.971459	0.999874	71	63
LAT_s84__NP_001014987.1:s84	0.0550735	0.623123	0.999874	71	82
LAT_s195__NP_001014987.1:s195	0.0470159	0.665428	0.999874	71	87
CKMT1A_t410__NP_001015001.1:t410	-0.0139805	0.917043	0.999874	71	58
MPG_t62__NP_001015052.1:t62	-0.138616	0.208579	0.999874	71	84
HDAC5_s54__NP_001015053.1:s54	-0.117174	0.3726	0.999874	71	60
HDAC5_s662__NP_001015053.1:s662	-0.0660276	0.516124	0.999874	71	99
RTKN_s30__NP_001015055.1:s30	0.13346	0.181137	0.999874	71	102
RTKN_s106__NP_001015055.1:s106	-0.144574	0.173979	0.999874	71	90
RTKN_s232__NP_001015055.1:s232	0.0509818	0.610839	0.999874	71	102
RTKN_s241__NP_001015055.1:s241	0.161801	0.288296	0.999874	71	45
RTKN_s242__NP_001015055.1:s242	0.257312	0.087935	0.999874	71	45
RTKN_t433__NP_001015055.1:t433	-0.0871858	0.564515	0.999874	71	46
RTKN_s448__NP_001015055.1:s448	0.201916	0.128518	0.999874	71	58
RTKN_y450__NP_001015055.1:y450	0.202172	0.193553	0.999874	71	43
RTKN_t518s529__NP_001015055.1:t518s529	0.0274408	0.843854	0.999874	71	54
RTKN_s520__NP_001015055.1:s520	0.0420017	0.670527	0.999874	71	105
RTKN_s520s529__NP_001015055.1:s520s529	0.175649	0.191238	0.999874	71	57
RTKN_s529__NP_001015055.1:s529	0.0382477	0.707018	0.999874	71	99
RTKN_s543__NP_001015055.1:s543	-0.0347819	0.737908	0.999874	71	95
PHF6_s155__NP_001015877.1:s155	-0.106712	0.475274	0.999874	71	47
TAF9_s149__NP_001015892.1:s149	0.209715	0.135657	0.999874	71	52
TAF9_t178__NP_001015892.1:t178	0.0207214	0.867812	0.999874	71	67
RFFL_s226s229__NP_001017368.1:s226s229	0.130612	0.227887	0.999874	71	87
RFFL_s240__NP_001017368.1:s240	0.143514	0.150146	0.999874	71	102
CNOT4_s71__NP_001008226.1:s71	0.386726	0.00793335	0.897197	71	46
SUGP2_s224__NP_001017392.2:s224	0.101526	0.367128	0.999874	71	81
SUGP2_s277__NP_001017392.2:s277	-0.116299	0.352411	0.999874	71	66
SUGP2_s315__NP_001017392.2:s315	-0.0163793	0.868921	0.999874	71	104
SUGP2_s573__NP_001017392.2:s573	-0.0898411	0.405172	0.999874	71	88
TMCC1_s134__NP_001017395.2:s134	-0.0625111	0.594178	0.999874	71	75
TMCC1_s382__NP_001017395.2:s382	-0.0215663	0.827142	0.999874	71	105
ZNF2_s77__NP_001017396.1:s77	-0.108716	0.291714	0.999874	71	96
GOPC_s268__NP_001017408.1:s268	-0.144251	0.223379	0.999874	71	73
GOPC_s272__NP_001017408.1:s272	0.00872985	0.941981	0.999874	71	72
GOPC_s294__NP_001017408.1:s294	-0.138445	0.375958	0.999874	71	43
GOPC_s368__NP_001017408.1:s368	-0.0223847	0.851943	0.999874	71	72
GOPC_s399__NP_001017408.1:s399	-0.14193	0.255629	0.999874	71	66
USP1_s327__NP_001017415.1:s327	0.22021	0.0967088	0.999874	71	58
CT45A1_s24__NP_001017417.1:s24	-0.127943	0.252003	0.999874	71	82
ESCO2_s70__NP_001017420.1:s70	-0.0184471	0.881308	0.999874	71	68
ESCO2_s75__NP_001017420.1:s75	-0.093969	0.525244	0.999874	71	48
ALDH18A1_s425__NP_001017423.1:s425	-0.102301	0.428827	0.999874	71	62
INPP5D_s243__NP_001017915.1:s243	0.0883774	0.369978	0.999874	71	105
INPP5D_s289__NP_001017915.1:s289	0.214072	0.131444	0.999874	71	51
INPP5D_s294__NP_001017915.1:s294	0.0914117	0.36572	0.999874	71	100
INPP5D_s934__NP_001017915.1:s934	0.0887929	0.367724	0.999874	71	105
INPP5D_s960__NP_001017915.1:s960	0.0797174	0.447506	0.999874	71	93
INPP5D_s960t963__NP_001017915.1:s960t963	0.225275	0.151458	0.999874	71	42
BRAF_s750__NP_004324.2:s750	0.386541	0.00272504	0.710082	71	58
INPP5D_t963s971__NP_001017915.1:t963s971	-0.201739	0.183868	0.999874	71	45
INPP5D_s971__NP_001017915.1:s971	-0.0320782	0.76538	0.999874	71	89
INPP5D_s1039__NP_001017915.1:s1039	-0.00112799	0.991344	0.999874	71	95
INPP5D_s1085__NP_001017915.1:s1085	0.0250766	0.805389	0.999874	71	99
ZHX1_s202__NP_001017926.1:s202	-0.0423195	0.687114	0.999874	71	93
HSP90AA1_s353__NP_001017963.2:s353	-0.10875	0.271816	0.999874	71	104
HSP90AA1_s385__NP_001017963.2:s385	-0.0890005	0.3666	0.999874	71	105
KIF22_s475__NP_001243198.1:s475	0.383509	0.00712957	0.875885	71	48
HSP90AA1_s598__NP_001017963.2:s598	-0.0963665	0.328113	0.999874	71	105
SOBP_s629__NP_060483.3:s629	0.38323	0.00550654	0.75723	71	51
HSP90AA1_s763__NP_001017963.2:s763	-0.0123905	0.923853	0.999874	71	62
SH3PXD2B_y226__NP_001017995.1:y226	0.0546464	0.718324	0.999874	71	46
SH3PXD2B_s291__NP_001017995.1:s291	0.0985673	0.347226	0.999874	71	93
SH3PXD2B_s679__NP_001017995.1:s679	0.0863526	0.470755	0.999874	71	72
SH3PXD2B_s811__NP_001017995.1:s811	-0.0872516	0.421633	0.999874	71	87
KAZN_s165__NP_001017999.1:s165	0.164825	0.220488	0.999874	71	57
KAZN_s216__NP_001017999.1:s216	-0.075857	0.469873	0.999874	71	93
KAZN_s224__NP_001017999.1:s224	-0.0704974	0.488062	0.999874	71	99
KAZN_s252__NP_001017999.1:s252	-0.0506321	0.633627	0.999874	71	91
KAZN_s252s258__NP_001017999.1:s252s258	-0.0287946	0.784095	0.999874	71	93
KAZN_s258__NP_001017999.1:s258	-0.108698	0.289228	0.999874	71	97
KAZN_s273__NP_001017999.1:s273	0.0160337	0.871038	0.999874	71	105
MUC1_t220__NP_001018016.1:t220	-0.125733	0.25155	0.999874	71	85
SERBP1_s203__NP_001018077.1:s203	0.021742	0.831718	0.999874	71	98
FAHD1_s57__NP_001018114.1:s57	0.0583508	0.681149	0.999874	71	52
SERF2_s41__NP_001018118.1:s41	-0.0202064	0.860612	0.999874	71	78
NME2_s44__NP_001018147.1:s44	-0.117057	0.399248	0.999874	71	54
NME2_t94__NP_001018147.1:t94	-0.0948489	0.342997	0.999874	71	102
NME2_s120__NP_001018147.1:s120	-0.1354	0.205821	0.999874	71	89
PUM1_s17__NP_001018494.1:s17	0.144473	0.258606	0.999874	71	63
PUM1_t112__NP_001018494.1:t112	-0.0660922	0.570544	0.999874	71	76
PUM1_s124__NP_001018494.1:s124	0.121244	0.217925	0.999874	71	105
PUM1_s209__NP_001018494.1:s209	0.000123465	0.999047	0.999874	71	96
PUM1_s229__NP_001018494.1:s229	-0.00339473	0.976005	0.999874	71	81
PUM1_s709__NP_001018494.1:s709	0.0518417	0.599434	0.999874	71	105
PUM1_s800__NP_001018494.1:s800	0.183665	0.153022	0.999874	71	62
PUM1_s806__NP_001018494.1:s806	-0.064731	0.672695	0.999874	71	45
GPHN_s188__NP_001019389.1:s188	-0.11216	0.348236	0.999874	71	72
GPHN_s305__NP_001019389.1:s305	-0.0669919	0.510001	0.999874	71	99
NAV3_s275__NP_001019554.1:s275	-0.152269	0.177537	0.999874	71	80
RUNX2_s28__NP_001019801.3:s28	-0.0681644	0.532886	0.999874	71	86
RUNX2_s294__NP_001019801.3:s294	-0.141999	0.352122	0.999874	71	45
RUNX2_s340__NP_001019801.3:s340	-0.0012043	0.990415	0.999874	71	102
CANX_s554__NP_001019820.1:s554	0.113828	0.412468	0.999874	71	54
CANX_s583__NP_001019820.1:s583	0.00511341	0.960355	0.999874	71	97
IRX1_s267__NP_077313.3:s267	0.382404	0.0104149	0.955426	71	44
SH3KBP1_s10__NP_001019837.1:s10	0.0691725	0.483201	0.999874	71	105
SYNM_s777__NP_663780.2:s777	0.382234	0.00473592	0.75269	71	53
SH3KBP1_s71__NP_001019837.1:s71	0.00605609	0.951109	0.999874	71	105
SH3KBP1_s119__NP_001019837.1:s119	-0.0176742	0.887986	0.999874	71	66
SH3KBP1_s146__NP_001019837.1:s146	-0.0419324	0.789482	0.999874	71	43
SH3KBP1_s193__NP_001019837.1:s193	-0.0262121	0.790682	0.999874	71	105
SH3KBP1_s407__NP_001019837.1:s407	0.0763527	0.474445	0.999874	71	90
SH3KBP1_s408__NP_001019837.1:s408	0.1444	0.190029	0.999874	71	84
SH3KBP1_s550__NP_001019837.1:s550	0.0327221	0.74036	0.999874	71	105
MEF2A_s98s108__NP_001124398.1:s98s108	0.381836	0.0020154	0.667804	71	63
LIN52_s28__NP_001019845.1:s28	0.0232581	0.813818	0.999874	71	105
RPS26_t96__NP_001020.2:t96	-0.178512	0.192241	0.999874	71	55
EXOC1_s489__NP_001020095.1:s489	0.00736569	0.942317	0.999874	71	99
EXOC1_s490__NP_001020095.1:s490	0.0345442	0.809826	0.999874	71	51
EXOC1_s491__NP_001020095.1:s491	0.101974	0.404416	0.999874	71	69
EXOC1_s499__NP_001020095.1:s499	0.11655	0.243386	0.999874	71	102
EXOC1_t568__NP_001020095.1:t568	-0.0753601	0.498333	0.999874	71	83
FNBP1L_s295__NP_001020119.1:s295	-0.0255651	0.796712	0.999874	71	104
FNBP1L_s430__NP_001020119.1:s430	-0.040047	0.700003	0.999874	71	95
FNBP1L_s430s431__NP_001020119.1:s430s431	0.00166508	0.988007	0.999874	71	84
FNBP1L_s431__NP_001020119.1:s431	-0.111766	0.343104	0.999874	71	74
FNBP1L_s443__NP_001020119.1:s443	0.0190143	0.862049	0.999874	71	86
BRMS1_s173__NP_001020128.1:s173	0.010436	0.927745	0.999874	71	78
BRMS1_s237__NP_001020128.1:s237	0.0195387	0.868761	0.999874	71	74
RPS14_s139__NP_001020241.1:s139	0.160396	0.233313	0.999874	71	57
ABCF1_s105t108s109__NP_001020262.1:s105t108s109	0.00385865	0.969451	0.999874	71	101
ABCF1_t108s109__NP_001020262.1:t108s109	-0.00530952	0.959054	0.999874	71	96
ABCF1_s109__NP_001020262.1:s109	-0.0229704	0.84386	0.999874	71	76
ABCF1_s140__NP_001020262.1:s140	0.0402162	0.688185	0.999874	71	102
ABCF1_s166__NP_001020262.1:s166	0.0301047	0.774528	0.999874	71	93
ABCF1_s228__NP_001020262.1:s228	0.121991	0.353129	0.999874	71	60
ABCF1_s595__NP_001020262.1:s595	0.129645	0.407334	0.999874	71	43
MBP_s96__NP_001020272.1:s96	0.0859374	0.397679	0.999874	71	99
RTN1_s166__NP_066959.1:s166	0.380986	0.00532829	0.75723	71	52
AFF3_s418__NP_001020279.1:s418	-0.137325	0.312852	0.999874	71	56
AFF3_s780__NP_001020279.1:s780	-0.209279	0.144674	0.999874	71	50
AFF3_s903s906__NP_001020279.1:s903s906	-0.0149304	0.903087	0.999874	71	69
AFF3_s906__NP_001020279.1:s906	-0.120623	0.346351	0.999874	71	63
CD74_s8__NP_001020330.1:s8	0.00273805	0.981789	0.999874	71	72
CD74_s25__NP_001020330.1:s25	0.175327	0.159108	0.999874	71	66
AP2M1_s151__NP_001020376.1:s151	0.114491	0.24484	0.999874	71	105
AP2M1_t154__NP_001020376.1:t154	0.0800419	0.416981	0.999874	71	105
RAB12_s21__NP_001020471.2:s21	-0.0659267	0.516767	0.999874	71	99
ARFIP1_s24__NP_001020766.1:s24	-0.100058	0.442937	0.999874	71	61
ARFIP1_s28__NP_001020766.1:s28	-0.0741505	0.544832	0.999874	71	69
ARFIP1_s36__NP_001020766.1:s36	-0.150292	0.143856	0.999874	71	96
ARFIP1_s39__NP_001020766.1:s39	-0.0560515	0.570084	0.999874	71	105
ARFIP1_s79__NP_001020766.1:s79	0.024122	0.807035	0.999874	71	105
ARFIP1_s93__NP_001020766.1:s93	0.0164832	0.869392	0.999874	71	102
ARFIP1_s132__NP_001020766.1:s132	0.00669998	0.960913	0.999874	71	56
ARHGAP30_s291__NP_001020769.1:s291	0.10647	0.279691	0.999874	71	105
ARHGAP30_s630__NP_001020769.1:s630	-0.0253512	0.804302	0.999874	71	98
ARHGAP30_s630s632__NP_001020769.1:s630s632	-0.0247364	0.816985	0.999874	71	90
ARHGAP30_s632__NP_001020769.1:s632	-0.12238	0.242553	0.999874	71	93
ARHGAP30_s678__NP_001020769.1:s678	-0.00203791	0.986251	0.999874	71	74
ARHGAP30_s709__NP_001020769.1:s709	0.0953887	0.439062	0.999874	71	68
ARHGAP30_t860__NP_001020769.1:t860	0.142232	0.300263	0.999874	71	55
CLSPN_s225__NP_001177410.1:s225	0.380301	0.00272352	0.710082	71	60
ARHGAP30_s996__NP_001020769.1:s996	0.180481	0.07383	0.999874	71	99
ARHGAP30_t1020__NP_001020769.1:t1020	0.0389036	0.735236	0.999874	71	78
ARHGAP30_s1086__NP_001020769.1:s1086	-0.00288121	0.97887	0.999874	71	87
ARHGAP24_s391__NP_001020787.2:s391	-0.0765408	0.458567	0.999874	71	96
ARHGAP24_s415__NP_001020787.2:s415	0.0669268	0.530822	0.999874	71	90
RPS27_s11__NP_001021.1:s11	0.0137043	0.892354	0.999874	71	100
RPS27_s27__NP_001021.1:s27	-0.0271986	0.789288	0.999874	71	99
RPS28_s23__NP_001022.1:s23	0.0886068	0.375833	0.999874	71	102
RRM2_s20__NP_001025.1:s20	0.171312	0.0820678	0.999874	71	104
RRM2_t33__NP_001025.1:t33	0.00451888	0.977057	0.999874	71	43
CCM2_s185__NP_001025006.1:s185	0.0186359	0.863968	0.999874	71	87
CCM2_s313__NP_001025006.1:s313	0.102466	0.469778	0.999874	71	52
CCM2_s414__NP_001025006.1:s414	-0.0411427	0.685965	0.999874	71	99
PDE8B_s349__NP_001025022.1:s349	0.058454	0.5842	0.999874	71	90
PDE8B_s420__NP_001025022.1:s420	0.11445	0.356415	0.999874	71	67
SOWAHB_s106__NP_001025041.1:s106	0.00700877	0.956166	0.999874	71	64
SOWAHB_s271__NP_001025041.1:s271	-0.0233114	0.843714	0.999874	71	74
AHDC1_t99__NP_001025053.1:t99	0.0428659	0.742898	0.999874	71	61
AHDC1_s596__NP_001025053.1:s596	-0.0945786	0.375241	0.999874	71	90
AHDC1_s846__NP_001025053.1:s846	0.107231	0.458571	0.999874	71	50
DOT1L_s834__NP_115871.1:s834	0.379603	0.00060875	0.497746	71	78
AHDC1_s896__NP_001025053.1:s896	0.100001	0.332343	0.999874	71	96
AHDC1_t1062__NP_001025053.1:t1062	0.0392171	0.770073	0.999874	71	58
AHDC1_s1064__NP_001025053.1:s1064	0.0341258	0.760848	0.999874	71	82
AHDC1_s1187__NP_001025053.1:s1187	-0.0330288	0.745524	0.999874	71	99
AHDC1_s1322__NP_001025053.1:s1322	0.0832987	0.55714	0.999874	71	52
AHDC1_s1399__NP_001025053.1:s1399	0.229166	0.139351	0.999874	71	43
AHDC1_s1476__NP_001025053.1:s1476	-0.016363	0.874272	0.999874	71	96
AHDC1_s1507t1511__NP_001025053.1:s1507t1511	0.0387953	0.786939	0.999874	71	51
AHDC1_s1549__NP_001025053.1:s1549	0.0477759	0.633477	0.999874	71	102
PLEKHG1_s497__NP_001025055.1:s497	0.112077	0.316111	0.999874	71	82
PLEKHG1_s610__NP_001025055.1:s610	-0.0516777	0.682665	0.999874	71	65
PLEKHG1_s610s611__NP_001025055.1:s610s611	-0.127076	0.384242	0.999874	71	49
EPB41L1_s648s650__NP_036288.2:s648s650	0.377896	0.000830054	0.538276	71	75
SLIRP_s68__NP_001254792.1:s68	0.37469	0.00674962	0.854683	71	51
PLEKHG1_s998__NP_001025055.1:s998	-0.0376235	0.769712	0.999874	71	63
PLEKHG1_s1061__NP_001025055.1:s1061	0.167543	0.249864	0.999874	71	49
PLEKHG1_s1128__NP_001025055.1:s1128	0.0852294	0.401593	0.999874	71	99
PLEKHG1_y1163__NP_001025055.1:y1163	0.25188	0.0564712	0.999874	71	58
PLEKHG1_s1192__NP_001025055.1:s1192	0.214924	0.0588041	0.999874	71	78
PLEKHG1_s1326__NP_001025055.1:s1326	0.220162	0.0527617	0.999874	71	78
ARHGAP5_s590__NP_001025226.1:s590	-0.0990749	0.475988	0.999874	71	54
ARHGAP5_s765__NP_001025226.1:s765	0.0702609	0.578103	0.999874	71	65
ARHGAP5_s968__NP_001025226.1:s968	-0.173641	0.209224	0.999874	71	54
ARHGAP5_s1124__NP_001025226.1:s1124	-0.0264304	0.802519	0.999874	71	92
ARHGAP5_t1171s1176__NP_001025226.1:t1171s1176	-0.0303999	0.80561	0.999874	71	68
ARHGAP5_s1173__NP_001025226.1:s1173	-0.00595831	0.955552	0.999874	71	90
ARHGAP5_s1173s1176__NP_001025226.1:s1173s1176	-0.0120547	0.913336	0.999874	71	84
ARHGAP5_s1195__NP_001025226.1:s1195	0.0480937	0.626119	0.999874	71	105
ARHGAP5_s1202__NP_001025226.1:s1202	0.150749	0.171072	0.999874	71	84
ARHGAP5_s1218__NP_001025226.1:s1218	-0.0425078	0.784107	0.999874	71	44
ATF3_t162__NP_001025458.1:t162	0.119025	0.286846	0.999874	71	82
SPN_t341__NP_001025459.1:t341	0.112897	0.251519	0.999874	71	105
SPN_s351__NP_001025459.1:s351	0.225961	0.140251	0.999874	71	44
SPN_s351s355__NP_001025459.1:s351s355	0.0246844	0.802626	0.999874	71	105
SPN_s355__NP_001025459.1:s355	0.0903482	0.359359	0.999874	71	105
RUNX3_t28__NP_001026850.1:t28	0.168322	0.140721	0.999874	71	78
RUNX3_t28s31__NP_001026850.1:t28s31	0.0737297	0.475283	0.999874	71	96
IFIT3_s203__NP_001026853.1:s203	0.0531045	0.686965	0.999874	71	60
IFIT3_s374__NP_001026853.1:s374	-0.0161821	0.896589	0.999874	71	67
IFIT3_s477__NP_001026853.1:s477	-0.105535	0.298512	0.999874	71	99
SRSF7_s233__NP_001026854.1:s233	0.0668574	0.611769	0.999874	71	60
TP53BP2_s486__NP_001026855.2:s486	0.0242851	0.808563	0.999874	71	102
TP53BP2_s562__NP_001026855.2:s562	0.10801	0.292308	0.999874	71	97
TP53BP2_s704__NP_001026855.2:s704	-0.142005	0.248027	0.999874	71	68
TP53BP2_s720__NP_001026855.2:s720	-0.0970124	0.431275	0.999874	71	68
TP53BP2_s743__NP_001026855.2:s743	-0.0200994	0.892141	0.999874	71	48
PRPF40B_s785__NP_001026868.2:s785	-0.0312063	0.759125	0.999874	71	99
PRPF40B_s853__NP_001026868.2:s853	-0.079924	0.417669	0.999874	71	105
PRPF40B_s870__NP_001026868.2:s870	0.0516664	0.677976	0.999874	71	67
PRPF40B_s873__NP_001026868.2:s873	-0.106355	0.318423	0.999874	71	90
INF2_s359__NP_001026884.3:s359	-0.0535187	0.676983	0.999874	71	63
INF2_s588__NP_001026884.3:s588	0.0613007	0.559411	0.999874	71	93
INF2_s589__NP_001026884.3:s589	-0.0443453	0.686957	0.999874	71	85
INF2_s811__NP_001026884.3:s811	-0.0196894	0.899053	0.999874	71	44
INF2_t1054__NP_001026884.3:t1054	-0.0876294	0.427994	0.999874	71	84
INF2_s1147__NP_001026884.3:s1147	0.169524	0.220392	0.999874	71	54
INF2_t1179__NP_001026884.3:t1179	0.0819935	0.503001	0.999874	71	69
INF2_s1192__NP_001026884.3:s1192	-0.00795349	0.937723	0.999874	71	99
INF2_s1192s1194__NP_001026884.3:s1192s1194	0.015461	0.907475	0.999874	71	59
INF2_s1194__NP_001026884.3:s1194	0.134838	0.326341	0.999874	71	55
INF2_t1199s1201__NP_001026884.3:t1199s1201	0.0459742	0.738909	0.999874	71	55
INF2_s1204__NP_001026884.3:s1204	-0.00206308	0.984959	0.999874	71	86
INF2_t1206__NP_001026884.3:t1206	0.263179	0.0806867	0.999874	71	45
INF2_s1229__NP_001026884.3:s1229	0.073886	0.558595	0.999874	71	65
KIAA1804_t592__NP_115811.2:t592	0.373804	0.0114249	0.975782	71	45
ATAT1_s303__NP_001026892.1:s303	0.120672	0.265558	0.999874	71	87
DDX59_s160__NP_001026895.2:s160	0.0372233	0.710315	0.999874	71	102
YTHDC1_s118__NP_001026902.1:s118	-0.00311952	0.980012	0.999874	71	67
YTHDC1_s146t148__NP_001026902.1:s146t148	0.0183862	0.871403	0.999874	71	80
YTHDC1_s308__NP_001026902.1:s308	-0.0286979	0.771353	0.999874	71	105
YTHDC1_s424__NP_001026902.1:s424	-0.0516561	0.606123	0.999874	71	102
YTHDC1_s588__NP_001026902.1:s588	0.00319396	0.976577	0.999874	71	87
LLGL2_s680__NP_001026973.1:s680	-0.188499	0.17224	0.999874	71	54
LLGL2_s847__NP_001026973.1:s847	-0.103827	0.347281	0.999874	71	84
STXBP1_s507__NP_001027392.1:s507	0.0293947	0.772718	0.999874	71	99
TFAP2A_s179__NP_001027451.1:s179	-0.216036	0.158994	0.999874	71	44
TFAP2A_s181__NP_001027451.1:s181	-0.104631	0.352581	0.999874	71	81
KLF10_s195__NP_001027453.1:s195	-0.198588	0.118697	0.999874	71	63
KLF10_s238__NP_001027453.1:s238	-0.240999	0.0735716	0.999874	71	56
TMPO_s306__NP_001027454.1:s306	0.105423	0.294075	0.999874	71	101
TMPO_t355__NP_001027454.1:t355	0.117466	0.379853	0.999874	71	58
TMPO_s378__NP_001027454.1:s378	0.0835857	0.56387	0.999874	71	50
TMPO_s385__NP_001027454.1:s385	-0.00905859	0.950742	0.999874	71	49
UBE2V1_s146__NP_001027459.1:s146	-0.174365	0.207302	0.999874	71	54
PSRC1_s212__NP_001027462.1:s212	-0.0457557	0.749857	0.999874	71	51
PQBP1_s247__NP_001027553.1:s247	0.177738	0.103655	0.999874	71	85
HNRNPH2_s63__NP_001027565.1:s63	-0.111025	0.333191	0.999874	71	78
HNRNPH2_s90__NP_001027565.1:s90	0.0139603	0.892614	0.999874	71	96
HNRNPH2_s310__NP_001027565.1:s310	-0.00781199	0.936959	0.999874	71	105
PJA1_s15__NP_001027568.1:s15	-0.0132557	0.89639	0.999874	71	99
PJA1_s71__NP_001027568.1:s71	0.0660694	0.503089	0.999874	71	105
PJA1_s210__NP_001027568.1:s210	0.0248823	0.806868	0.999874	71	99
PJA1_t222__NP_001027568.1:t222	0.153109	0.199133	0.999874	71	72
NCBP2_s11__NP_031388.2:s11	0.373563	0.0114825	0.975782	71	45
CBFA2T2_s24__NP_001028171.1:s24	-0.0180838	0.861176	0.999874	71	96
CBFA2T2_s400__NP_001028171.1:s400	-0.0100446	0.928188	0.999874	71	83
CBFA2T2_s542__NP_001028171.1:s542	0.0169278	0.884602	0.999874	71	76
CBFA2T2_s568__NP_001028171.1:s568	0.0383506	0.740537	0.999874	71	77
GLUL_s343__NP_001028216.1:s343	0.050263	0.610613	0.999874	71	105
MAGI1_s1042__NP_001028229.1:s1042	0.0721775	0.574012	0.999874	71	63
MAGI1_s1089__NP_001028229.1:s1089	-0.0599595	0.64064	0.999874	71	63
NGRN_s41__NP_001028260.2:s41	0.115506	0.254915	0.999874	71	99
SRGAP3_s413__NP_001028289.1:s413	0.0590825	0.637477	0.999874	71	66
SRGAP3_s834__NP_001028289.1:s834	-0.0388568	0.707012	0.999874	71	96
SRGAP3_s850__NP_001028289.1:s850	0.149363	0.231317	0.999874	71	66
SRGAP3_s895__NP_001028289.1:s895	0.192303	0.137608	0.999874	71	61
SRGAP3_s930__NP_001028289.1:s930	0.201328	0.122948	0.999874	71	60
BABAM1_s29__NP_001028721.1:s29	0.250789	0.0789707	0.999874	71	50
BABAM1_s49__NP_001028721.1:s49	-0.0247801	0.834004	0.999874	71	74
MCM3_t758__NP_002379.3:t758	0.373507	0.00820578	0.897197	71	49
TOM1L2_t114__NP_001028723.1:t114	0.0338054	0.750397	0.999874	71	91
TOM1L2_s176__NP_001028723.1:s176	0.146729	0.353799	0.999874	71	42
TOM1L2_s344__NP_001028723.1:s344	-0.032349	0.787347	0.999874	71	72
TOM1L2_s429__NP_001028723.1:s429	0.000692001	0.994633	0.999874	71	97
SPECC1_s37__NP_001028725.1:s37	-0.0655978	0.512438	0.999874	71	102
SPECC1_s55__NP_001028725.1:s55	-0.188962	0.159207	0.999874	71	57
SPECC1_t78__NP_001028725.1:t78	-0.0262479	0.82799	0.999874	71	71
SPECC1_s131__NP_001028725.1:s131	-0.125172	0.22431	0.999874	71	96
SPECC1_s241__NP_001028725.1:s241	-0.170964	0.142501	0.999874	71	75
SPECC1_s325__NP_001028725.1:s325	-0.150256	0.330287	0.999874	71	44
SPECC1_t424__NP_001028725.1:t424	0.0924371	0.532049	0.999874	71	48
SPECC1_s810__NP_001028725.1:s810	-0.231767	0.077349	0.999874	71	59
SPECC1_s847__NP_001028725.1:s847	-0.101211	0.326498	0.999874	71	96
SPECC1_s863__NP_001028725.1:s863	-0.0951191	0.481544	0.999874	71	57
TIAM1_s726__NP_003244.2:s726	0.373413	0.00972883	0.946972	71	47
SPECC1_s914__NP_001028725.1:s914	-0.0746458	0.449174	0.999874	71	105
PHF12_s131__NP_001028733.1:s131	-0.029676	0.784964	0.999874	71	87
PHF12_t586__NP_001028733.1:t586	-0.0488629	0.620601	0.999874	71	105
PHF12_s662__NP_001028733.1:s662	0.0172262	0.869819	0.999874	71	93
PHF12_t671__NP_001028733.1:t671	-0.0567272	0.565436	0.999874	71	105
PHF12_t880__NP_001028733.1:t880	-0.111549	0.300814	0.999874	71	88
NOP2_s58__NP_001028886.1:s58	0.169106	0.21279	0.999874	71	56
NOP2_s67__NP_001028886.1:s67	0.0581431	0.59934	0.999874	71	84
NOP2_s177__NP_001028886.1:s177	0.0626287	0.531749	0.999874	71	102
NOP2_s177t181__NP_001028886.1:s177t181	0.00714566	0.944913	0.999874	71	96
NOP2_t181__NP_001028886.1:t181	0.0477285	0.699124	0.999874	71	68
NOP2_s728__NP_001028886.1:s728	0.046085	0.660915	0.999874	71	93
NOP2_t780__NP_001028886.1:t780	-0.127638	0.326947	0.999874	71	61
ZNF704_s97__NP_001028895.1:s97	-0.044507	0.687684	0.999874	71	84
ZNF704_s225s228__NP_001028895.1:s225s228	-0.062611	0.557706	0.999874	71	90
ZNF704_s294__NP_001028895.1:s294	-0.101402	0.350021	0.999874	71	87
NFIB_s292__NP_001177666.1:s292	0.372402	0.00433535	0.75269	71	57
DMAP1_t409__NP_001029195.1:t409	0.0324595	0.765351	0.999874	71	87
DMAP1_t445__NP_001029195.1:t445	0.0412982	0.675733	0.999874	71	105
DMAP1_s454__NP_001029195.1:s454	0.0493544	0.698542	0.999874	71	64
FAM134B_s151__NP_001030022.1:s151	0.00139789	0.990438	0.999874	71	76
SORBS1_s465__NP_001030126.1:s465	-0.0313881	0.769	0.999874	71	90
SORBS1_s346__NP_001030129.1:s346	0.0519023	0.599007	0.999874	71	105
SORBS1_s655s659__NP_001030129.1:s655s659	-0.0116021	0.926915	0.999874	71	65
SORBS1_s659__NP_001030129.1:s659	-0.156806	0.133347	0.999874	71	93
RGL3_s569__NP_001030300.2:s569	-0.0355752	0.785477	0.999874	71	61
RGL3_s569s573__NP_001030300.2:s569s573	-0.170599	0.23621	0.999874	71	50
SRA1_s87__NP_001030312.2:s87	0.0153806	0.899436	0.999874	71	70
FAM102A_s227__NP_001030331.1:s227	-0.00261465	0.983508	0.999874	71	65
FAM102A_s251__NP_001030331.1:s251	-0.046245	0.676155	0.999874	71	84
FAM102A_s359__NP_001030331.1:s359	0.05039	0.655059	0.999874	71	81
GTF3C2_s892__NP_001030598.1:s892	0.0162257	0.881424	0.999874	71	87
GTF3C2_s893__NP_001030598.1:s893	-0.0946328	0.394779	0.999874	71	83
GTF3C2_s901__NP_001030598.1:s901	-0.00487156	0.969525	0.999874	71	64
FAM129B_s561__NP_001030611.1:s561	-0.095528	0.332359	0.999874	71	105
FAM129B_s611__NP_001030611.1:s611	0.0164958	0.877361	0.999874	71	90
FAM129B_s628__NP_001030611.1:s628	0.0445049	0.661813	0.999874	71	99
FAM129B_s628s633__NP_001030611.1:s628s633	0.128129	0.286937	0.999874	71	71
FAM129B_s633__NP_001030611.1:s633	-0.0598698	0.544061	0.999874	71	105
FAM129B_s652__NP_001030611.1:s652	-0.000209957	0.998304	0.999874	71	105
FAM129B_s652s668__NP_001030611.1:s652s668	0.131451	0.181334	0.999874	71	105
FAM129B_s668__NP_001030611.1:s668	0.0297803	0.762979	0.999874	71	105
FAM129B_s679s683__NP_001030611.1:s679s683	0.0517312	0.607416	0.999874	71	101
FAM129B_s683__NP_001030611.1:s683	0.0443259	0.743366	0.999874	71	57
AGAP1_s315__NP_001032208.1:s315	-0.0352897	0.732844	0.999874	71	96
AGAP1_s521__NP_001032208.1:s521	-0.0566751	0.577393	0.999874	71	99
AGAP1_t836__NP_001032208.1:t836	0.0762689	0.439347	0.999874	71	105
CNTROB_s80__NP_001032221.1:s80	-0.0239213	0.848799	0.999874	71	66
CYS1_s17__NP_001032237.1:s17	0.13801	0.228215	0.999874	71	78
FOXK1_s101__NP_001032242.1:s101	0.0464711	0.649553	0.999874	71	98
FOXK1_s213__NP_001032242.1:s213	0.0624472	0.526831	0.999874	71	105
FOXK1_s213s223__NP_001032242.1:s213s223	0.133994	0.179382	0.999874	71	102
FOXK1_s223__NP_001032242.1:s223	0.150153	0.157777	0.999874	71	90
FOXK1_s243__NP_001032242.1:s243	0.0392854	0.759839	0.999874	71	63
FOXK1_s243s253__NP_001032242.1:s243s253	0.153135	0.183639	0.999874	71	77
FOXK1_s253__NP_001032242.1:s253	-0.0188204	0.851072	0.999874	71	102
FOXK1_s329__NP_001032242.1:s329	0.118991	0.365182	0.999874	71	60
FOXK1_s416__NP_001032242.1:s416	-0.0402673	0.692306	0.999874	71	99
FOXK1_s416s420__NP_001032242.1:s416s420	-0.055071	0.576859	0.999874	71	105
FOXK1_s416t422__NP_001032242.1:s416t422	-0.0773103	0.547011	0.999874	71	63
FOXK1_s416s420s428__NP_001032242.1:s416s420s428	-0.0559872	0.606508	0.999874	71	87
FOXK1_s416s428__NP_001032242.1:s416s428	-0.0535569	0.616129	0.999874	71	90
FOXK1_s420__NP_001032242.1:s420	-0.111522	0.271779	0.999874	71	99
FOXK1_s420s428__NP_001032242.1:s420s428	-0.144885	0.282236	0.999874	71	57
FOXK1_s431__NP_001032242.1:s431	-0.0291848	0.824815	0.999874	71	60
FOXK1_t436__NP_001032242.1:t436	-0.0247999	0.807495	0.999874	71	99
FOXK1_t436s441s445__NP_001032242.1:t436s441s445	0.0455329	0.644635	0.999874	71	105
FOXK1_s441s445__NP_001032242.1:s441s445	-0.0510251	0.650993	0.999874	71	81
FOXK1_s445__NP_001032242.1:s445	-0.0381862	0.698942	0.999874	71	105
PARD6A_s277__NP_001032358.1:s277	0.0806354	0.585877	0.999874	71	48
EIF3B_s81__NP_001032360.1:s81	0.0433534	0.760237	0.999874	71	52
EIF3B_s83__NP_001032360.1:s83	0.0944598	0.367784	0.999874	71	93
EIF3B_s85__NP_001032360.1:s85	0.0284132	0.803696	0.999874	71	79
EIF3B_s95__NP_001032360.1:s95	0.115655	0.423822	0.999874	71	50
EIF3B_s119__NP_001032360.1:s119	-0.0459101	0.66388	0.999874	71	92
NES_s891__NP_006608.1:s891	0.371246	0.00731627	0.875885	71	51
EIF3B_s239__NP_001032360.1:s239	0.103298	0.461694	0.999874	71	53
STAU1_s95__NP_001032405.1:s95	0.0438885	0.656642	0.999874	71	105
HELZ2_s338__NP_001032412.2:s338	-0.00414719	0.97183	0.999874	71	75
PDE4B_s182__NP_001032417.1:s182	0.0218767	0.887907	0.999874	71	44
PDE4B_s303__NP_001032417.1:s303	0.178389	0.25241	0.999874	71	43
PDE4B_s304__NP_001032417.1:s304	-0.00659037	0.955249	0.999874	71	75
CDKL5_s446__NP_001032420.1:s446	-0.0599101	0.646489	0.999874	71	61
CDKL5_s497__NP_001032420.1:s497	0.0572188	0.658681	0.999874	71	62
CDKL5_s641__NP_001032420.1:s641	0.0854514	0.498531	0.999874	71	65
RUFY3_s34__NP_001032519.1:s34	-0.0383689	0.747237	0.999874	71	73
BTF3_t28__NP_001032726.1:t28	0.110765	0.425241	0.999874	71	54
BTF3_s158__NP_001032726.1:s158	-0.139224	0.176107	0.999874	71	96
BTF3_s173__NP_001032726.1:s173	-0.0772428	0.469294	0.999874	71	90
BTF3_s201__NP_001032726.1:s201	0.122207	0.39786	0.999874	71	50
EEF1B2_s8__NP_001032752.1:s8	0.0784952	0.426068	0.999874	71	105
EEF1B2_s42__NP_001032752.1:s42	0.112851	0.266076	0.999874	71	99
EEF1B2_s43__NP_001032752.1:s43	0.132652	0.177344	0.999874	71	105
EEF1B2_s95__NP_001032752.1:s95	-0.00798834	0.954283	0.999874	71	54
EEF1B2_s106__NP_001032752.1:s106	0.195382	0.0864789	0.999874	71	78
EEF1B2_s141__NP_001032752.1:s141	-0.0885246	0.497499	0.999874	71	61
NCKAP5L_s440__NP_001032895.2:s440	0.131143	0.182369	0.999874	71	105
NCKAP5L_s477__NP_001032895.2:s477	0.0233041	0.82169	0.999874	71	96
NCKAP5L_s493__NP_001032895.2:s493	0.00626181	0.955755	0.999874	71	81
NCKAP5L_s498__NP_001032895.2:s498	0.100413	0.37243	0.999874	71	81
NCKAP5L_s577__NP_001032895.2:s577	0.11507	0.325574	0.999874	71	75
NCKAP5L_t733__NP_001032895.2:t733	-0.0704255	0.649637	0.999874	71	44
NCKAP5L_s1194__NP_001032895.2:s1194	0.122209	0.225793	0.999874	71	100
NCKAP5L_t1235__NP_001032895.2:t1235	0.121669	0.322962	0.999874	71	68
NCKAP5L_s1295__NP_001032895.2:s1295	-0.183759	0.159888	0.999874	71	60
EIF3C_s39__NP_001032897.1:s39	-0.0324976	0.742078	0.999874	71	105
EIF3C_s166__NP_001032897.1:s166	-0.052893	0.632761	0.999874	71	84
EIF3C_s178s181s182__NP_001032897.1:s178s181s182	0.171702	0.214433	0.999874	71	54
EIF3C_t524__NP_001032897.1:t524	-0.024176	0.825131	0.999874	71	86
REV1_s1087__NP_001032961.1:s1087	-0.0188459	0.892406	0.999874	71	54
REV1_s1107__NP_001032961.1:s1107	0.0690541	0.656032	0.999874	71	44
SLC38A10_s802__NP_001033073.1:s802	-0.0396249	0.776042	0.999874	71	54
SLC38A10_s997__NP_001033073.1:s997	-0.152369	0.207949	0.999874	71	70
MARVELD2_s116s120__NP_001033692.2:s116s120	0.0124456	0.909451	0.999874	71	86
MARVELD2_s161__NP_001033692.2:s161	-0.205072	0.0985771	0.999874	71	66
C20orf27_s190__NP_001034229.1:s190	0.100981	0.335486	0.999874	71	93
C20orf27_s190s193__NP_001034229.1:s190s193	-0.0596669	0.587515	0.999874	71	85
TRIOBP_t1952__NP_001034230.1:t1952	-0.0640199	0.67971	0.999874	71	44
TRIOBP_s1955__NP_001034230.1:s1955	0.0234901	0.82029	0.999874	71	96
TTPAL_s16__NP_001034288.1:s16	0.12736	0.231608	0.999874	71	90
ZBTB7C_s215__NP_001034449.1:s215	-0.168236	0.154805	0.999874	71	73
SRSF5_s120__NP_001034554.1:s120	-0.0136221	0.8986	0.999874	71	90
SRSF5_s153__NP_001034554.1:s153	0.17053	0.0914899	0.999874	71	99
SRSF5_s229s231s233__NP_001034554.1:s229s231s233	-0.0250609	0.83215	0.999874	71	74
SRSF5_s248s250__NP_001034554.1:s248s250	0.00651183	0.96535	0.999874	71	47
SRSF5_s248s253__NP_001034554.1:s248s253	-0.0155457	0.919268	0.999874	71	45
SRSF5_s250__NP_001034554.1:s250	-0.0590095	0.593901	0.999874	71	84
FHL2_y236__NP_001034581.1:y236	0.0657717	0.626902	0.999874	71	57
FHL2_s255__NP_001034581.1:s255	-0.0885576	0.376099	0.999874	71	102
MAP9_s79__NP_001034669.1:s79	-0.0806344	0.427542	0.999874	71	99
DPH2_s228__NP_001034678.1:s228	-0.095499	0.537469	0.999874	71	44
USP9X_s588__NP_001034679.2:s588	0.230466	0.0514573	0.999874	71	72
USP9X_s1600__NP_001034679.2:s1600	-0.0537334	0.62736	0.999874	71	84
USP9X_y2439__NP_001034679.2:y2439	-0.0437968	0.657314	0.999874	71	105
IAH1_s222__NP_001034702.1:s222	0.0303304	0.826011	0.999874	71	55
SDCCAG3_s18__NP_001034797.1:s18	0.122918	0.265318	0.999874	71	84
SDCCAG3_s170__NP_001034797.1:s170	0.0783263	0.427068	0.999874	71	105
SDCCAG3_s170s174__NP_001034797.1:s170s174	0.0232763	0.813675	0.999874	71	105
SDCCAG3_s174__NP_001034797.1:s174	-0.00319046	0.980366	0.999874	71	62
NOSTRIN_s114__NP_001034813.2:s114	-0.115294	0.279208	0.999874	71	90
AIM1L_s224__NP_001034864.2:s224	0.110496	0.449756	0.999874	71	49
GPX4_s77__NP_001034937.1:s77	-0.0879699	0.565541	0.999874	71	45
STRN4_s53__NP_001034966.1:s53	0.104363	0.31947	0.999874	71	93
STRN4_s206__NP_001034966.1:s206	0.0324813	0.742203	0.999874	71	105
STRN4_s342__NP_001034966.1:s342	-0.00801725	0.9452	0.999874	71	76
PROSER3_s459__NP_001034976.2:s459	-0.223217	0.0542274	0.999874	71	75
ZNF384_s179__NP_001035009.1:s179	-0.00989277	0.936672	0.999874	71	67
INTS6_s791__NP_001035026.1:s791	-0.0292467	0.774975	0.999874	71	98
SLC4A8_s246__NP_001035049.1:s246	-0.0929888	0.525104	0.999874	71	49
FAM83G_s124s127__NP_001035088.2:s124s127	0.0218057	0.889614	0.999874	71	43
FAM83G_s127__NP_001035088.2:s127	0.134316	0.21759	0.999874	71	86
FAM83G_s356__NP_001035088.2:s356	-0.0949084	0.368165	0.999874	71	92
MAPK6_s665__NP_002739.1:s665	0.369568	0.00505974	0.75723	71	56
FAM83G_s634__NP_001035088.2:s634	-0.0622773	0.542395	0.999874	71	98
FAM83G_s650__NP_001035088.2:s650	-0.0555959	0.588593	0.999874	71	97
MAPK3_t198y204__NP_001035145.1:t198y204	-0.0207505	0.836003	0.999874	71	102
MAPK3_t202y204__NP_001035145.1:t202y204	0.0456316	0.674715	0.999874	71	87
MAPK3_y204__NP_001035145.1:y204	-0.0111882	0.909812	0.999874	71	105
FAM133B_s72__NP_001035146.1:s72	0.116485	0.435547	0.999874	71	47
CLIP4_s609__NP_001274456.1:s609	0.368241	0.00157988	0.64838	71	71
SPP1_t190s191__NP_001035147.1:t190s191	-0.0532363	0.70499	0.999874	71	53
SPP1_s215__NP_001035147.1:s215	-0.109616	0.404428	0.999874	71	60
SPP1_s219__NP_001035147.1:s219	-0.0853638	0.393623	0.999874	71	102
SPP1_s234__NP_001035147.1:s234	-0.0902317	0.405889	0.999874	71	87
SPP1_s254__NP_001035147.1:s254	-0.0742854	0.494094	0.999874	71	87
SPP1_s263__NP_001035147.1:s263	-0.0745089	0.530995	0.999874	71	73
SPP1_s270__NP_001035147.1:s270	0.118031	0.439996	0.999874	71	45
SPP1_s275s280__NP_001035147.1:s275s280	-0.0583048	0.612119	0.999874	71	78
SPP1_s280__NP_001035147.1:s280	-0.0247106	0.840275	0.999874	71	69
NRF1_s136__NP_001035199.1:s136	0.130931	0.235171	0.999874	71	84
MYH11_s23__NP_001035203.1:s23	0.156538	0.117991	0.999874	71	101
MYH11_s1374__NP_001035203.1:s1374	0.275806	0.0577682	0.999874	71	48
MYH11_s1961__NP_001035203.1:s1961	0.00474236	0.961706	0.999874	71	105
ARAP1_s229__NP_001035207.1:s229	0.0886402	0.398156	0.999874	71	93
ARAP1_s428__NP_001035207.1:s428	0.0742599	0.496809	0.999874	71	86
ARAP1_s429__NP_001035207.1:s429	0.0186706	0.872816	0.999874	71	76
ARAP1_s497__NP_001035207.1:s497	0.0142481	0.912479	0.999874	71	62
ARAP1_s729__NP_001035207.1:s729	-0.110181	0.270278	0.999874	71	102
ARAP1_s738__NP_001035207.1:s738	0.0129637	0.905698	0.999874	71	86
ARAP1_s1419__NP_001035207.1:s1419	0.0832874	0.398281	0.999874	71	105
ARAP1_s1428__NP_001035207.1:s1428	0.120455	0.220959	0.999874	71	105
ARAP1_s1435__NP_001035207.1:s1435	-0.01087	0.921825	0.999874	71	84
SLAIN1_s261__NP_001035243.2:s261	0.0460757	0.750688	0.999874	71	50
H2AFY_t129__NP_001035248.1:t129	-0.0497062	0.614576	0.999874	71	105
H2AFY_s169__NP_001035248.1:s169	-0.114026	0.301705	0.999874	71	84
H2AFY_s169s172__NP_001035248.1:s169s172	0.0117933	0.923381	0.999874	71	69
H2AFY_s169t173__NP_001035248.1:s169t173	-0.0201568	0.875401	0.999874	71	63
H2AFY_s169t174__NP_001035248.1:s169t174	0.0561224	0.684026	0.999874	71	55
H2AFY_s172__NP_001035248.1:s172	-0.0054043	0.962546	0.999874	71	78
DCLK2_t343__NP_001035350.2:t343	0.0101129	0.944431	0.999874	71	50
DCLK2_s362__NP_001035350.2:s362	-0.012233	0.904344	0.999874	71	99
DCLK2_s375__NP_001035350.2:s375	0.0538396	0.620403	0.999874	71	87
ADAMTSL1_s973__NP_001035362.3:s973	0.129839	0.373904	0.999874	71	49
ADAMTSL1_s976__NP_001035362.3:s976	0.141891	0.320601	0.999874	71	51
PAPD5_s563__NP_001035375.2:s563	-0.184932	0.168456	0.999874	71	57
DCUN1D4_s71__NP_001035492.1:s71	-0.165704	0.198052	0.999874	71	62
SPATA7_s162__NP_001035518.1:s162	-0.0221689	0.857591	0.999874	71	68
ZBTB8A_s402__NP_001035531.1:s402	-0.00809242	0.953688	0.999874	71	54
MTMR12_s564__NP_001035536.1:s564	-0.00274274	0.977847	0.999874	71	105
FAM63B_s62__NP_001035540.1:s62	-0.130051	0.206622	0.999874	71	96
SLC26A6_t594__NP_001035544.1:t594	-0.0903111	0.52853	0.999874	71	51
PRKAG2_y66__NP_001035723.1:y66	-0.0569977	0.641797	0.999874	71	69
PRKAG2_s69__NP_001035723.1:s69	-0.0124586	0.930855	0.999874	71	51
PRKAG2_s69s73__NP_001035723.1:s69s73	0.125806	0.3299	0.999874	71	62
PRKAG2_s73__NP_001035723.1:s73	0.00870206	0.94559	0.999874	71	64
PRKAG2_s78__NP_001035723.1:s78	0.185186	0.058589	0.999874	71	105
PRKAG2_s91__NP_001035723.1:s91	0.157301	0.265413	0.999874	71	52
INCENP_s72__NP_001035784.1:s72	0.0351696	0.789643	0.999874	71	60
INCENP_s263__NP_001035784.1:s263	0.064026	0.57013	0.999874	71	81
INCENP_s275__NP_001035784.1:s275	0.0826502	0.418467	0.999874	71	98
ABCE1_s328__NP_001035809.1:s328	0.0968006	0.355978	0.999874	71	93
FAM110A_t140__NP_001035812.1:t140	-0.00286541	0.98164	0.999874	71	67
FAM110A_s169__NP_001035812.1:s169	-0.010549	0.929418	0.999874	71	73
FAM110A_s189__NP_001035812.1:s189	-0.0410262	0.743616	0.999874	71	66
FAM110A_s253__NP_001035812.1:s253	0.116922	0.390793	0.999874	71	56
CYLD_t12__NP_001035814.1:t12	0.12695	0.405968	0.999874	71	45
CYLD_s384__NP_001035814.1:s384	0.100428	0.322637	0.999874	71	99
CYLD_s415__NP_001035814.1:s415	0.0980789	0.321923	0.999874	71	104
CYLD_s415s419__NP_001035814.1:s415s419	0.0605557	0.545444	0.999874	71	102
CYLD_s544__NP_001035814.1:s544	0.0222709	0.824173	0.999874	71	102
CYLD_s544s549__NP_001035814.1:s544s549	0.113028	0.33429	0.999874	71	75
CYLD_s549__NP_001035814.1:s549	0.0088164	0.933157	0.999874	71	93
CYLD_s557__NP_001035814.1:s557	0.0786773	0.446083	0.999874	71	96
TROVE2_s19__NP_001035828.1:s19	0.194948	0.053154	0.999874	71	99
PPP4R1_s538__NP_001035847.1:s538	-0.0710966	0.609439	0.999874	71	54
ANKZF1_s361__NP_001035869.1:s361	-0.0369977	0.72919	0.999874	71	90
ANKZF1_t607__NP_001035869.1:t607	-0.0267092	0.796165	0.999874	71	96
ANKZF1_s675__NP_001035869.1:s675	0.156811	0.117344	0.999874	71	101
PSPC1_s409__NP_001035879.1:s409	0.102232	0.30657	0.999874	71	102
PSPC1_s473__NP_001035879.1:s473	-0.0201119	0.892074	0.999874	71	48
CENPA_s17s19__NP_001035891.1:s17s19	-0.128144	0.236871	0.999874	71	87
CAST_s51__NP_001035905.1:s51	-0.0742933	0.512502	0.999874	71	80
CAST_s83__NP_001035905.1:s83	0.0663345	0.657759	0.999874	71	47
TGFB1I1_t33__NP_001035919.1:t33	-0.0225317	0.830253	0.999874	71	93
DDHD1_t733__NP_001153619.1:t733	0.367965	0.0085625	0.904643	71	50
TGFB1I1_s68__NP_001035919.1:s68	-0.0468234	0.635276	0.999874	71	105
TGFB1I1_s137__NP_001035919.1:s137	-0.0569264	0.720282	0.999874	71	42
TGFB1I1_s140__NP_001035919.1:s140	0.0467448	0.722844	0.999874	71	60
TGFB1I1_s164__NP_001035919.1:s164	-0.126898	0.225468	0.999874	71	93
TGFB1I1_s403__NP_001035919.1:s403	-0.0438858	0.656662	0.999874	71	105
FILIP1L_s780__NP_001035924.1:s780	-0.189837	0.169159	0.999874	71	54
FILIP1L_s791__NP_001035924.1:s791	0.0132135	0.893574	0.999874	71	105
FILIP1L_s974__NP_001035924.1:s974	0.00630828	0.954307	0.999874	71	85
FILIP1L_t986__NP_001035924.1:t986	-0.0442722	0.671785	0.999874	71	94
FILIP1L_t986t994__NP_001035924.1:t986t994	-0.127035	0.333428	0.999874	71	60
FILIP1L_s989__NP_001035924.1:s989	-0.0444913	0.771662	0.999874	71	45
FILIP1L_s992__NP_001035924.1:s992	-0.0411337	0.737186	0.999874	71	69
FILIP1L_t994__NP_001035924.1:t994	-0.146751	0.228875	0.999874	71	69
FILIP1L_t998__NP_001035924.1:t998	0.017275	0.88796	0.999874	71	69
FILIP1L_s1000__NP_001035924.1:s1000	0.00685656	0.947421	0.999874	71	95
FILIP1L_s1012__NP_001035924.1:s1012	-0.109251	0.454911	0.999874	71	49
FILIP1L_s1013__NP_001035924.1:s1013	-0.0845961	0.427922	0.999874	71	90
FILIP1L_s1035__NP_001035924.1:s1035	0.0158837	0.874102	0.999874	71	102
FILIP1L_s1040__NP_001035924.1:s1040	0.0963132	0.411076	0.999874	71	75
FILIP1L_s1041__NP_001035924.1:s1041	-0.0604153	0.601707	0.999874	71	77
FILIP1L_s1049__NP_001035924.1:s1049	-0.0315087	0.764312	0.999874	71	93
FILIP1L_s1082__NP_001035924.1:s1082	-0.0261243	0.802635	0.999874	71	94
MLPH_s226__NP_001035932.1:s226	-0.127638	0.215238	0.999874	71	96
MLPH_s266__NP_001035932.1:s266	-0.249991	0.0500411	0.999874	71	62
CDCA5_s83__NP_542399.1:s83	0.367569	0.00418411	0.75269	71	59
MLPH_s314__NP_001035932.1:s314	-0.150704	0.144903	0.999874	71	95
MLPH_s336__NP_001035932.1:s336	-0.0711216	0.536066	0.999874	71	78
MLPH_s337__NP_001035932.1:s337	-0.163544	0.117255	0.999874	71	93
MLPH_s416__NP_001035932.1:s416	-0.200193	0.0645872	0.999874	71	86
PLEKHA5_s607__NP_001137293.2:s607	0.36702	0.000750926	0.504354	71	81
MLPH_s435__NP_001035932.1:s435	-0.240152	0.107925	0.999874	71	46
MLPH_s456__NP_001035932.1:s456	0.0712288	0.645903	0.999874	71	44
SMC6_s669__NP_001135758.1:s669	0.36665	0.0169271	0.999874	71	42
MLPH_y543__NP_001035932.1:y543	-0.169712	0.151166	0.999874	71	73
MLPH_s546__NP_001035932.1:s546	-0.0658232	0.596652	0.999874	71	67
ACBD5_s374__NP_001035938.1:s374	-0.140609	0.325039	0.999874	71	51
ACBD5_s400__NP_001035938.1:s400	-0.0314923	0.822869	0.999874	71	53
CARHSP1_s30__NP_001035941.1:s30	-0.0797316	0.421073	0.999874	71	104
CARHSP1_s30s32__NP_001035941.1:s30s32	0.00950842	0.923308	0.999874	71	105
CARHSP1_s30s41__NP_001035941.1:s30s41	-0.06655	0.533143	0.999874	71	90
CARHSP1_s30s32s41__NP_001035941.1:s30s32s41	0.00556412	0.955076	0.999874	71	105
CARHSP1_s30s32t45__NP_001035941.1:s30s32t45	0.0133828	0.902086	0.999874	71	87
CARHSP1_s30t45__NP_001035941.1:s30t45	0.0450203	0.734926	0.999874	71	59
CARHSP1_s32__NP_001035941.1:s32	-0.0165921	0.866587	0.999874	71	105
CARHSP1_s32s41__NP_001035941.1:s32s41	0.0315314	0.77585	0.999874	71	84
CARHSP1_s41__NP_001035941.1:s41	-0.00835322	0.932602	0.999874	71	105
CARHSP1_t50__NP_001035941.1:t50	0.00459667	0.964928	0.999874	71	94
CARHSP1_s58__NP_001035941.1:s58	0.111324	0.304637	0.999874	71	87
FRMD6_s514__NP_001035946.1:s514	-0.0438975	0.671072	0.999874	71	96
FRMD6_s514s517__NP_001035946.1:s514s517	-0.0710634	0.498471	0.999874	71	93
FRMD6_s517__NP_001035946.1:s517	-0.0261551	0.813306	0.999874	71	84
FRMD6_s534__NP_001035946.1:s534	-0.109476	0.273375	0.999874	71	102
FRMD6_s536__NP_001035946.1:s536	-0.194455	0.05377	0.999874	71	99
DIAPH3_s1093__NP_001035982.1:s1093	0.136334	0.325604	0.999874	71	54
COASY_s19__NP_001035997.2:s19	-0.0993208	0.42034	0.999874	71	68
FEZ2_s195__NP_001036013.1:s195	-0.0306093	0.791576	0.999874	71	77
FRS2_s169__NP_001036020.1:s169	0.0350695	0.80313	0.999874	71	53
FRS2_s365__NP_001036020.1:s365	-0.0942192	0.448216	0.999874	71	67
FRS2_s428__NP_001036020.1:s428	-0.0713999	0.562857	0.999874	71	68
FRS2_t463__NP_001036020.1:t463	-0.103158	0.398951	0.999874	71	69
ENGASE_s66__NP_001036038.1:s66	0.205235	0.0906985	0.999874	71	69
DAXX_s213__NP_001135441.1:s213	0.366454	0.00313792	0.737647	71	63
CRTC3_s135__NP_001036039.1:s135	-0.0685839	0.561496	0.999874	71	74
CRTC3_s329__NP_001036039.1:s329	0.0148688	0.880335	0.999874	71	105
SYNE2_s1772__NP_055995.4:s1772	0.365595	0.00710261	0.875885	71	53
CRTC3_s391__NP_001036039.1:s391	0.0213619	0.828755	0.999874	71	105
CRTC3_s391t394__NP_001036039.1:s391t394	0.0169676	0.871757	0.999874	71	93
CRTC3_s391s396__NP_001036039.1:s391s396	0.0635101	0.61524	0.999874	71	65
RASSF7_s232__NP_001137465.1:s232	0.364523	0.00262034	0.710082	71	66
CRTC3_s410__NP_001036039.1:s410	0.055327	0.575086	0.999874	71	105
CRTC3_s443__NP_001036039.1:s443	0.103195	0.294833	0.999874	71	105
RRBP1_s185__NP_001036041.1:s185	0.0350277	0.738886	0.999874	71	93
AHDC1_s849__NP_001025053.1:s849	0.361615	0.0106798	0.960981	71	49
RRBP1_s526__NP_001036041.1:s526	0.0952878	0.333582	0.999874	71	105
ASAP1_t780__NP_060952.2:t780	0.36115	0.00458294	0.75269	71	60
MAP4K1_s171__NP_001036065.1:s171	0.111746	0.317551	0.999874	71	82
MAP4K1_s326__NP_001036065.1:s326	0.0540683	0.66634	0.999874	71	66
SIT1_s83__NP_055265.1:s83	0.36053	0.00465851	0.75269	71	60
KDM5A_s1111__NP_001036068.1:s1111	-0.0865294	0.563042	0.999874	71	47
KDM5A_s1423__NP_001036068.1:s1423	-0.121183	0.244633	0.999874	71	94
KDM5A_s1488__NP_001036068.1:s1488	-0.0532543	0.589511	0.999874	71	105
KDM5A_s1598s1603__NP_001036068.1:s1598s1603	0.106953	0.321291	0.999874	71	88
KDM5A_s1603__NP_001036068.1:s1603	0.0659071	0.516892	0.999874	71	99
KDM5A_s1666__NP_001036068.1:s1666	-0.0172852	0.863097	0.999874	71	102
DBNDD1_s119__NP_001036075.1:s119	-0.0341986	0.790174	0.999874	71	63
NGDN_s214__NP_001036100.1:s214	-0.0390616	0.789874	0.999874	71	49
TRAK1_t323__NP_001036111.1:t323	-0.117038	0.423205	0.999874	71	49
TRAK1_t539__NP_001036111.1:t539	0.055156	0.599506	0.999874	71	93
TRAK1_s719__NP_001036111.1:s719	0.0261162	0.800595	0.999874	71	96
CEP164_s1443__NP_055771.4:s1443	0.36021	0.00435096	0.75269	71	61
PLEKHG5_s224__NP_001036128.1:s224	0.0486028	0.632841	0.999874	71	99
PLEKHG5_s249__NP_001036128.1:s249	-0.0609136	0.543068	0.999874	71	102
PLEKHG5_s907s911__NP_001036128.1:s907s911	-0.0863716	0.511705	0.999874	71	60
PLEKHG5_s957__NP_001036128.1:s957	-0.0351526	0.789742	0.999874	71	60
PLEKHG5_s959__NP_001036128.1:s959	0.104873	0.304089	0.999874	71	98
RERE_s40__NP_001036146.1:s40	-0.254108	0.0847831	0.999874	71	47
RERE_t120__NP_001036146.1:t120	-0.102733	0.45977	0.999874	71	54
RERE_s580__NP_001036146.1:s580	-0.13732	0.253472	0.999874	71	71
RERE_t599__NP_001036146.1:t599	-0.19793	0.177486	0.999874	71	48
RERE_s600__NP_001036146.1:s600	-0.116008	0.45881	0.999874	71	43
RERE_s656__NP_001036146.1:s656	-0.00288959	0.978191	0.999874	71	92
RERE_s675s681__NP_001036146.1:s675s681	-0.112306	0.423341	0.999874	71	53
RERE_s679__NP_001036146.1:s679	-0.0683837	0.534034	0.999874	71	85
PVRL2_s445__NP_001036189.1:s445	-0.161204	0.195984	0.999874	71	66
SEC24B_s1189__NP_001036199.1:s1189	-0.0458819	0.642099	0.999874	71	105
STAG2_t1056__NP_001036214.1:t1056	0.0217205	0.848338	0.999874	71	80
STAG2_t1056s1061__NP_001036214.1:t1056s1061	0.226035	0.122393	0.999874	71	48
STAG2_s1058__NP_001036214.1:s1058	0.234346	0.097881	0.999874	71	51
STAG2_s1061__NP_001036214.1:s1061	0.156341	0.116607	0.999874	71	102
STAG2_s1061s1064__NP_001036214.1:s1061s1064	-0.0161801	0.892692	0.999874	71	72
STAG2_s1064__NP_001036214.1:s1064	0.010664	0.923302	0.999874	71	84
STAG2_t1112__NP_001036214.1:t1112	0.0378252	0.701653	0.999874	71	105
STAG2_s1198__NP_001036214.1:s1198	0.0754312	0.511586	0.999874	71	78
ELMSAN1_s148__NP_001036783.1:s148	0.0439936	0.659031	0.999874	71	103
ELMSAN1_s461__NP_001036783.1:s461	0.0387463	0.694743	0.999874	71	105
ELMSAN1_s572__NP_001036783.1:s572	-0.098127	0.349394	0.999874	71	93
ELMSAN1_s636__NP_001036783.1:s636	-0.0436011	0.75424	0.999874	71	54
ELMSAN1_y654__NP_001036783.1:y654	0.147616	0.17499	0.999874	71	86
ELMSAN1_y654s661__NP_001036783.1:y654s661	0.101346	0.479172	0.999874	71	51
ELMSAN1_t655s661__NP_001036783.1:t655s661	0.0926593	0.438844	0.999874	71	72
ELMSAN1_s661__NP_001036783.1:s661	0.173544	0.196695	0.999874	71	57
KRT17_s28__NP_000413.1:s28	0.35983	0.00752901	0.879445	71	54
ELMSAN1_s700t704__NP_001036783.1:s700t704	0.00722546	0.956686	0.999874	71	59
ELMSAN1_t704__NP_001036783.1:t704	-0.0774228	0.432436	0.999874	71	105
ELMSAN1_t704s709__NP_001036783.1:t704s709	0.19783	0.151588	0.999874	71	54
ELMSAN1_t704t715__NP_001036783.1:t704t715	-0.0522283	0.630918	0.999874	71	87
ELMSAN1_t715__NP_001036783.1:t715	0.0835018	0.548305	0.999874	71	54
ELMSAN1_s898__NP_001036783.1:s898	-0.104306	0.415903	0.999874	71	63
ELMSAN1_s923__NP_001036783.1:s923	-0.0891702	0.440585	0.999874	71	77
SLC12A2_s77__NP_001037.1:s77	-0.0835108	0.404009	0.999874	71	102
SLC12A2_s242__NP_001037.1:s242	-0.181046	0.218149	0.999874	71	48
SLA_s188__NP_001039021.1:s188	0.0782478	0.577579	0.999874	71	53
NET1_s21__NP_001040625.1:s21	0.247099	0.0836303	0.999874	71	50
PRKCQ_s649__NP_001269573.1:s649	0.358917	0.00485994	0.755338	71	60
NET1_s539__NP_001040625.1:s539	-0.0749315	0.632969	0.999874	71	43
STIL_s753__NP_001041631.1:s753	0.101904	0.4907	0.999874	71	48
PHACTR4_s118__NP_001041648.1:s118	0.00996069	0.924922	0.999874	71	92
PHACTR4_s131__NP_001041648.1:s131	-0.142161	0.194338	0.999874	71	85
PHACTR4_s344__NP_001041648.1:s344	0.0030537	0.976443	0.999874	71	96
PHACTR4_s344t358__NP_001041648.1:s344t358	0.0424356	0.667323	0.999874	71	105
PHACTR4_t426__NP_001041648.1:t426	0.0639104	0.585931	0.999874	71	75
PHACTR4_s427__NP_001041648.1:s427	0.0983263	0.407892	0.999874	71	73
PHACTR4_t432__NP_001041648.1:t432	0.00674617	0.949682	0.999874	71	90
PHACTR4_s443__NP_001041648.1:s443	0.112074	0.255012	0.999874	71	105
PHACTR4_s451__NP_001041648.1:s451	0.0979019	0.477026	0.999874	71	55
PHACTR4_s464__NP_001041648.1:s464	-0.00141839	0.988543	0.999874	71	105
PHACTR4_s557__NP_001041648.1:s557	0.0840086	0.394194	0.999874	71	105
PHACTR4_s590__NP_001041648.1:s590	-0.115938	0.282073	0.999874	71	88
PHACTR4_s628__NP_001041648.1:s628	0.140203	0.153721	0.999874	71	105
RCC1_s11__NP_001041659.1:s11	-0.0698753	0.491918	0.999874	71	99
RCC1_s47__NP_001041659.1:s47	0.049733	0.649298	0.999874	71	86
UHRF1_s91__NP_001041666.1:s91	-0.0864033	0.431706	0.999874	71	85
UHRF1_s287__NP_001041666.1:s287	0.0791729	0.422072	0.999874	71	105
CLCC1_t434__NP_001041675.1:t434	0.125541	0.375187	0.999874	71	52
CLCC1_s438__NP_001041675.1:s438	-0.0908227	0.490107	0.999874	71	60
TF_s144__NP_001054.1:s144	0.185137	0.218028	0.999874	71	46
TKT_t287__NP_001055.1:t287	0.040411	0.695858	0.999874	71	96
TKT_s295__NP_001055.1:s295	0.0498277	0.639036	0.999874	71	91
TOP2A_s1106__NP_001058.2:s1106	-0.113019	0.385817	0.999874	71	61
TOP2A_s1213__NP_001058.2:s1213	0.0405308	0.695	0.999874	71	96
TOP2A_s1247__NP_001058.2:s1247	0.0601714	0.556158	0.999874	71	98
TOP2A_s1351s1354__NP_001058.2:s1351s1354	-0.0728173	0.534698	0.999874	71	75
TOP2A_s1374__NP_001058.2:s1374	0.0986324	0.316814	0.999874	71	105
TOP2A_s1374s1377__NP_001058.2:s1374s1377	0.0170371	0.869137	0.999874	71	96
TOP2A_s1377__NP_001058.2:s1377	-0.0642034	0.515249	0.999874	71	105
TOP2B_s1231__NP_001059.2:s1231	0.02966	0.831403	0.999874	71	54
TOP2B_s1331__NP_001059.2:s1331	-0.0157785	0.913397	0.999874	71	50
TOP2B_s1337s1339__NP_001059.2:s1337s1339	0.0388628	0.756707	0.999874	71	66
TOP2B_s1339__NP_001059.2:s1339	0.109254	0.316653	0.999874	71	86
TOP2B_s1370__NP_001059.2:s1370	0.10183	0.323532	0.999874	71	96
TOP2B_s1395__NP_001059.2:s1395	-0.0560126	0.705331	0.999874	71	48
TOP2B_s1408__NP_001059.2:s1408	-0.094594	0.44995	0.999874	71	66
TOP2B_s1436__NP_001059.2:s1436	-0.02364	0.836169	0.999874	71	79
TOP2B_s1444__NP_001059.2:s1444	-0.02134	0.854818	0.999874	71	76
TOP2B_s1447__NP_001059.2:s1447	-0.000830766	0.993388	0.999874	71	102
TOP2B_s1449__NP_001059.2:s1449	-0.160965	0.20757	0.999874	71	63
TOP2B_s1461__NP_001059.2:s1461	0.0384144	0.707257	0.999874	71	98
TOP2B_s1466__NP_001059.2:s1466	0.0265162	0.817746	0.999874	71	78
TOP2B_s1517__NP_001059.2:s1517	-0.103368	0.29402	0.999874	71	105
TOP2B_s1517s1519__NP_001059.2:s1517s1519	-0.0774167	0.439288	0.999874	71	102
TOP2B_s1517s1519s1521__NP_001059.2:s1517s1519s1521	-0.0123751	0.90784	0.999874	71	90
TOP2B_s1517s1521__NP_001059.2:s1517s1521	-0.0216791	0.853531	0.999874	71	75
TOP2B_s1519__NP_001059.2:s1519	-0.0728349	0.466921	0.999874	71	102
TOP2B_s1519s1521__NP_001059.2:s1519s1521	0.018994	0.871507	0.999874	71	75
TOP2B_s1545__NP_001059.2:s1545	-0.0778838	0.453129	0.999874	71	95
TOP2B_s1545s1547__NP_001059.2:s1545s1547	-0.0837597	0.435162	0.999874	71	89
TOP2B_s1547__NP_001059.2:s1547	-0.119009	0.243144	0.999874	71	98
TOP2B_s1576__NP_001059.2:s1576	-0.0686557	0.569419	0.999874	71	71
TOP2B_s1608__NP_001059.2:s1608	-0.0413599	0.747568	0.999874	71	63
ACSS2_s28__NP_001070020.2:s28	0.0256077	0.798353	0.999874	71	102
ACSS2_s28s30__NP_001070020.2:s28s30	0.0635332	0.62962	0.999874	71	60
ACSS2_s30__NP_001070020.2:s30	0.0242203	0.806264	0.999874	71	105
CLTA_s105__NP_001070145.1:s105	-0.0605843	0.591076	0.999874	71	81
CLTA_s224__NP_001070145.1:s224	-0.0244695	0.807137	0.999874	71	102
UBTF_s236__NP_001070151.1:s236	-0.0665094	0.642855	0.999874	71	51
UBTF_s375__NP_001070151.1:s375	-0.0561843	0.661847	0.999874	71	63
UBTF_s396__NP_001070151.1:s396	0.00170782	0.988972	0.999874	71	68
UBTF_s447__NP_001070151.1:s447	0.123541	0.402836	0.999874	71	48
UBTF_s509__NP_001070151.1:s509	0.00416179	0.975265	0.999874	71	58
PLEKHA5_s890__NP_001137293.2:s890	0.358083	0.0106717	0.960981	71	50
MYH14_s1977__NP_001070654.1:s1977	0.0661685	0.502447	0.999874	71	105
MYH14_s1977s1991__NP_001070654.1:s1977s1991	0.016284	0.895142	0.999874	71	68
MYH14_s1977s1997__NP_001070654.1:s1977s1997	-0.0459615	0.653146	0.999874	71	98
MYH14_s1977s1991s1997__NP_001070654.1:s1977s1991s1997	0.089714	0.527068	0.999874	71	52
MYH14_s1991__NP_001070654.1:s1991	-0.00105912	0.992805	0.999874	71	75
MYH14_s1997__NP_001070654.1:s1997	-0.0779465	0.460187	0.999874	71	92
ATG9A_s656__NP_001070666.1:s656	0.125269	0.23153	0.999874	71	93
ATG9A_s761__NP_001070666.1:s761	0.0748069	0.448193	0.999874	71	105
ATG9A_s828__NP_001070666.1:s828	0.11769	0.253458	0.999874	71	96
SREK1_t479__NP_001070667.1:t479	-0.146153	0.171732	0.999874	71	89
SENP7_s11__NP_001070671.1:s11	-0.0264463	0.813552	0.999874	71	82
SENP7_s24__NP_001070671.1:s24	0.0201812	0.846907	0.999874	71	94
SEC31A_s527__NP_001070674.1:s527	-0.0610116	0.536393	0.999874	71	105
SEC31A_s527s532__NP_001070674.1:s527s532	-0.0423824	0.681801	0.999874	71	96
SEC31A_s532__NP_001070674.1:s532	-0.19534	0.105113	0.999874	71	70
SEC31A_s799__NP_001070674.1:s799	-0.0886751	0.368362	0.999874	71	105
SEC31A_s1049__NP_001070674.1:s1049	0.0376467	0.702994	0.999874	71	105
SEC31A_t1051__NP_001070674.1:t1051	-0.102209	0.475417	0.999874	71	51
SEC31A_t1053__NP_001070674.1:t1053	-0.111185	0.366705	0.999874	71	68
RNF214_s47__NP_001070707.1:s47	-0.0477608	0.638751	0.999874	71	99
RNF214_s53__NP_001070707.1:s53	-0.0414259	0.724175	0.999874	71	75
RNF214_s200__NP_001070707.1:s200	0.114697	0.348019	0.999874	71	69
RNF214_s500__NP_001070707.1:s500	0.129043	0.347749	0.999874	71	55
RNF214_s501__NP_001070707.1:s501	0.00945597	0.927145	0.999874	71	96
RNF214_s511__NP_001070707.1:s511	-0.00314593	0.974966	0.999874	71	102
TMPRSS13_s70__NP_001070731.1:s70	-0.0029626	0.980871	0.999874	71	68
ZFYVE19_s144__NP_001070736.1:s144	-0.0867933	0.378651	0.999874	71	105
ZFYVE19_s213__NP_001070736.1:s213	-0.0386018	0.704431	0.999874	71	99
PKP1_s119__NP_000290.2:s119	0.357842	0.00499851	0.75723	71	60
ZFYVE19_t459__NP_001070736.1:t459	-0.0864567	0.546343	0.999874	71	51
ZFYVE19_y462__NP_001070736.1:y462	-0.067269	0.653241	0.999874	71	47
ZFYVE19_s463__NP_001070736.1:s463	-0.207646	0.071878	0.999874	71	76
WIPF1_s91__NP_001070737.1:s91	0.107766	0.396656	0.999874	71	64
WIPF1_s214__NP_001070737.1:s214	0.0201717	0.845336	0.999874	71	96
WIPF1_s276__NP_001070737.1:s276	-0.037912	0.709474	0.999874	71	99
WIPF1_s340__NP_001070737.1:s340	0.0526911	0.593458	0.999874	71	105
WIPF1_s342__NP_001070737.1:s342	0.0247908	0.85476	0.999874	71	57
WIPF1_s350__NP_001070737.1:s350	-0.0760905	0.525251	0.999874	71	72
WIPF1_t398__NP_001070737.1:t398	0.0616053	0.67744	0.999874	71	48
WIPF1_s444__NP_001070737.1:s444	-0.020629	0.858663	0.999874	71	77
RBM23_y126__NP_001070819.1:y126	0.0699814	0.539978	0.999874	71	79
RBM23_s128__NP_001070819.1:s128	-0.0691704	0.633141	0.999874	71	50
RBM23_s149__NP_001070819.1:s149	-0.0715858	0.481353	0.999874	71	99
DPH5_s171__NP_001070862.1:s171	0.218138	0.0833399	0.999874	71	64
IRF2BP2_s71__NP_001070865.1:s71	-0.0667763	0.511367	0.999874	71	99
IRF2BP2_t147__NP_001070865.1:t147	-0.0389288	0.709506	0.999874	71	94
IRF2BP2_s175__NP_001070865.1:s175	-0.105935	0.282129	0.999874	71	105
IRF2BP2_s240__NP_001070865.1:s240	-0.00451596	0.96407	0.999874	71	102
IRF2BP2_s318__NP_001070865.1:s318	0.00400304	0.968148	0.999874	71	102
IRF2BP2_s344__NP_001070865.1:s344	-0.0560347	0.575897	0.999874	71	102
IRF2BP2_t376__NP_001070865.1:t376	0.199446	0.169462	0.999874	71	49
IRF2BP2_t388__NP_001070865.1:t388	-0.000841054	0.993306	0.999874	71	102
IRF2BP2_s390__NP_001070865.1:s390	-0.0439654	0.656079	0.999874	71	105
IRF2BP2_s407__NP_001070865.1:s407	0.125409	0.323443	0.999874	71	64
IRF2BP2_s439__NP_001070865.1:s439	-0.0571142	0.608047	0.999874	71	83
IRF2BP2_s439s441__NP_001070865.1:s439s441	-0.0910788	0.372435	0.999874	71	98
IRF2BP2_s439s441s444__NP_001070865.1:s439s441s444	-0.0893421	0.405068	0.999874	71	89
IRF2BP2_s439s444__NP_001070865.1:s439s444	-0.0651355	0.523986	0.999874	71	98
IRF2BP2_s441__NP_001070865.1:s441	-0.0806504	0.42745	0.999874	71	99
IRF2BP2_s441s444__NP_001070865.1:s441s444	-0.0861501	0.396508	0.999874	71	99
IRF2BP2_s444__NP_001070865.1:s444	-0.111279	0.293662	0.999874	71	91
BCLAF1_s339__NP_001070909.1:s339	-0.0507927	0.606852	0.999874	71	105
HNRNPC_s113__NP_001070910.1:s113	-0.15786	0.173216	0.999874	71	76
HNRNPC_s115__NP_001070910.1:s115	-0.00160807	0.98856	0.999874	71	82
HNRNPC_s100__NP_001070911.1:s100	0.241046	0.0883884	0.999874	71	51
LPIN1_s864__NP_001248356.1:s864	0.357147	0.00688998	0.863819	71	56
HNRNPC_s108__NP_001070911.1:s108	0.118767	0.256846	0.999874	71	93
JADE3_s85__NP_001070913.1:s85	0.0188412	0.85619	0.999874	71	95
JADE3_s566__NP_001070913.1:s566	0.0336426	0.75156	0.999874	71	91
PPCS_s25__NP_001070915.1:s25	-0.0945077	0.509467	0.999874	71	51
SLC38A1_s52__NP_001070952.1:s52	-0.0548318	0.591789	0.999874	71	98
SLC38A1_s52s56__NP_001070952.1:s52s56	-0.154757	0.229746	0.999874	71	62
NFKB2_s115__NP_001070962.1:s115	0.225333	0.15135	0.999874	71	42
NFKB2_s161__NP_001070962.1:s161	0.158057	0.305502	0.999874	71	44
NFKB2_s222__NP_001070962.1:s222	-0.0882355	0.410935	0.999874	71	89
MTMR14_s415__NP_001070993.1:s415	0.0852751	0.408757	0.999874	71	96
MTMR14_s529__NP_001070993.1:s529	0.0462266	0.676277	0.999874	71	84
UBXN2B_s16__NP_001071087.1:s16	-0.0477477	0.712482	0.999874	71	62
UBXN2B_s17__NP_001071087.1:s17	-0.115336	0.420277	0.999874	71	51
UBXN2B_t59__NP_001071087.1:t59	0.0438247	0.71082	0.999874	71	74
UBXN2B_s216__NP_001071087.1:s216	-0.170213	0.171816	0.999874	71	66
MIER1_s219__NP_001071168.2:s219	0.162831	0.302862	0.999874	71	42
MIER1_s420__NP_001071168.2:s420	0.0218433	0.855485	0.999874	71	72
MIER1_s430__NP_001071168.2:s430	-0.0478158	0.641865	0.999874	71	97
FAM110C_s241__NP_001071178.2:s241	-0.0751732	0.486373	0.999874	71	88
CDC16_s560__NP_001072113.1:s560	0.0587666	0.557401	0.999874	71	102
CDC16_t578__NP_001072113.1:t578	-0.0599965	0.702332	0.999874	71	43
TMEM134_s93__NP_001072118.1:s93	-0.0480069	0.626743	0.999874	71	105
UBN1_s173__NP_001072982.1:s173	-0.0707218	0.522651	0.999874	71	84
UBN1_s173s175__NP_001072982.1:s173s175	-0.177916	0.12414	0.999874	71	76
UBN1_s175__NP_001072982.1:s175	-0.0512464	0.6559	0.999874	71	78
UBN1_s821__NP_001072982.1:s821	0.000760562	0.994941	0.999874	71	72
MED24_s849__NP_001072986.1:s849	0.0968987	0.325437	0.999874	71	105
RRBP1_s226__NP_001036041.1:s226	0.355994	0.00764201	0.887134	71	55
MED24_s850__NP_001072986.1:s850	0.0758406	0.574997	0.999874	71	57
MED24_s859__NP_001072986.1:s859	-0.00298327	0.98164	0.999874	71	62
MED24_s860__NP_001072986.1:s860	0.0222268	0.859396	0.999874	71	66
FAM177A1_y69t71__NP_001072987.1:y69t71	-0.0933591	0.466755	0.999874	71	63
FAM177A1_s70t71__NP_001072987.1:s70t71	-0.171583	0.141039	0.999874	71	75
KTN1_s75__NP_001072989.1:s75	-0.11144	0.257727	0.999874	71	105
KTN1_s75s77__NP_001072989.1:s75s77	0.0359664	0.75457	0.999874	71	78
KTN1_t153__NP_001072989.1:t153	-0.0531921	0.606754	0.999874	71	96
KTN1_s1009__NP_001072989.1:s1009	-0.123408	0.419296	0.999874	71	45
KTN1_s1084__NP_001072989.1:s1084	-0.151159	0.135304	0.999874	71	99
PAICS_s27__NP_001072992.1:s27	0.0927823	0.361022	0.999874	71	99
PAICS_t238__NP_001072992.1:t238	0.148658	0.177155	0.999874	71	84
IKZF2_s56__NP_001072994.1:s56	0.0324555	0.757445	0.999874	71	93
IKZF2_s407__NP_001072994.1:s407	0.050201	0.662488	0.999874	71	78
XBP1_s47__NP_001073007.1:s47	-0.0413694	0.69865	0.999874	71	90
HNRNPUL2_s161__NP_001073027.1:s161	0.00672154	0.947627	0.999874	71	98
HNRNPUL2_s161t165__NP_001073027.1:s161t165	-0.139021	0.254602	0.999874	71	69
HNRNPUL2_t165__NP_001073027.1:t165	-0.0199102	0.848126	0.999874	71	95
HNRNPUL2_t165s168__NP_001073027.1:t165s168	-0.00833803	0.942625	0.999874	71	77
HNRNPUL2_s168__NP_001073027.1:s168	0.109429	0.370749	0.999874	71	69
HNRNPUL2_s228__NP_001073027.1:s228	0.000609402	0.995298	0.999874	71	96
HNRNPUL2_s655__NP_001073027.1:s655	0.0821313	0.486636	0.999874	71	74
FNDC3A_s213__NP_001073141.1:s213	-0.0737704	0.461203	0.999874	71	102
KIAA1191_s158__NP_001073152.1:s158	-0.178842	0.204601	0.999874	71	52
MSH6_s79__NP_000170.1:s79	0.355169	0.00274763	0.710082	71	69
KIAA1191_s163__NP_001073152.1:s163	-0.124313	0.316204	0.999874	71	67
DIAPH1_s22__NP_001073280.1:s22	-0.0739764	0.480984	0.999874	71	93
OCIAD1_s108__NP_001073308.1:s108	0.0134796	0.899655	0.999874	71	90
OCIAD1_s123__NP_001073308.1:s123	-0.0645969	0.561789	0.999874	71	83
CASZ1_t54__NP_001073312.1:t54	-0.214434	0.0593963	0.999874	71	78
CASZ1_s720s721__NP_001073312.1:s720s721	-0.00330216	0.980373	0.999874	71	58
CASZ1_s1410__NP_001073312.1:s1410	0.00306604	0.979172	0.999874	71	75
CASZ1_s1757__NP_001073312.1:s1757	0.0500371	0.687599	0.999874	71	67
CASZ1_s1758__NP_001073312.1:s1758	-0.0596694	0.603802	0.999874	71	78
CREBBP_s121__NP_001073315.1:s121	-0.0440382	0.675107	0.999874	71	93
CREBBP_s981__NP_001073315.1:s981	-0.0863271	0.5774	0.999874	71	44
CREBBP_s1005__NP_001073315.1:s1005	0.0253804	0.843477	0.999874	71	63
CREBBP_s1028__NP_001073315.1:s1028	0.0040564	0.978902	0.999874	71	45
CREBBP_s2025__NP_001073315.1:s2025	0.109678	0.279838	0.999874	71	99
TAX1BP1_s624__NP_001073333.1:s624	0.0319725	0.746104	0.999874	71	105
CUL4B_t31__NP_001073341.1:t31	0.216716	0.0854208	0.999874	71	64
PRKD2_s189__NP_001073349.1:s189	0.0825796	0.552746	0.999874	71	54
PRKD2_s197__NP_001073349.1:s197	-0.009943	0.919814	0.999874	71	105
PRKD2_s197s198__NP_001073349.1:s197s198	-0.0806725	0.494436	0.999874	71	74
PRKD2_s197t199__NP_001073349.1:s197t199	0.177464	0.208169	0.999874	71	52
PRKD2_s198__NP_001073349.1:s198	-0.089778	0.530977	0.999874	71	51
PRKD2_t199__NP_001073349.1:t199	-0.0535071	0.698029	0.999874	71	55
PRKD2_s214__NP_001073349.1:s214	0.0828366	0.400848	0.999874	71	105
PRKD2_s225__NP_001073349.1:s225	0.0128462	0.901139	0.999874	71	96
PRKD2_s374__NP_001073349.1:s374	0.167951	0.16776	0.999874	71	69
PRKD2_s375__NP_001073349.1:s375	0.0433874	0.686419	0.999874	71	89
PRKD2_s518__NP_001073349.1:s518	-0.0914152	0.445041	0.999874	71	72
PRKD2_s710__NP_001073349.1:s710	-0.0443002	0.653628	0.999874	71	105
PRKD2_s876__NP_001073349.1:s876	-0.154221	0.146691	0.999874	71	90
ARHGAP9_s113__NP_001073626.1:s113	0.155275	0.113728	0.999874	71	105
ARID3A_s77__NP_005215.1:s77	0.355092	0.0154537	0.999874	71	46
ARHGAP9_s203__NP_001073626.1:s203	0.127435	0.231327	0.999874	71	90
ARHGAP9_s456__NP_001073626.1:s456	0.152761	0.119768	0.999874	71	105
ARHGAP9_s481__NP_001073626.1:s481	-0.0189395	0.860164	0.999874	71	89
SPIDR_s15__NP_001073863.1:s15	0.0721534	0.484798	0.999874	71	96
SPIDR_t825__NP_001073863.1:t825	-0.0825331	0.439313	0.999874	71	90
KIAA0368_s1215__NP_001073867.1:s1215	0.0212078	0.89002	0.999874	71	45
KIAA0368_s1249__NP_001073867.1:s1249	0.13672	0.364923	0.999874	71	46
PLIN4_s238__NP_001073869.1:s238	-0.0148064	0.913751	0.999874	71	56
ZBTB38_s130__NP_001073881.2:s130	0.17414	0.221654	0.999874	71	51
CCDC88C_s227__NP_001073883.2:s227	-0.0826393	0.430981	0.999874	71	93
CCDC88C_s452__NP_001073883.2:s452	0.115285	0.314855	0.999874	71	78
CCDC88C_s1444__NP_001073883.2:s1444	0.00960279	0.95008	0.999874	71	45
CCDC88C_s1496__NP_001073883.2:s1496	-0.037927	0.750053	0.999874	71	73
CCDC88C_s1510__NP_001073883.2:s1510	0.106296	0.487078	0.999874	71	45
CCDC88C_s1547__NP_001073883.2:s1547	-0.0216434	0.84887	0.999874	71	80
CCDC88C_s1601__NP_001073883.2:s1601	-0.0363882	0.716535	0.999874	71	102
CCDC88C_s1806__NP_001073883.2:s1806	0.0248029	0.801698	0.999874	71	105
CCDC88C_s1887__NP_001073883.2:s1887	-0.0247215	0.822305	0.999874	71	85
U2SURP_t5s9__NP_001073884.1:t5s9	0.0304287	0.82876	0.999874	71	53
U2SURP_s67__NP_001073884.1:s67	-0.0155594	0.874822	0.999874	71	105
U2SURP_s236__NP_001073884.1:s236	0.00295315	0.980932	0.999874	71	68
U2SURP_s244__NP_001073884.1:s244	-0.000769285	0.994774	0.999874	71	75
U2SURP_s485__NP_001073884.1:s485	0.0276447	0.852041	0.999874	71	48
U2SURP_s811__NP_001073884.1:s811	-0.115692	0.246895	0.999874	71	102
MYBL1_t522__NP_001073885.1:t522	-0.0304509	0.840784	0.999874	71	46
ZNF629_s625__NP_001073886.1:s625	0.00256418	0.980864	0.999874	71	90
UNK_y236__NP_001073888.2:y236	-0.0695001	0.522399	0.999874	71	87
UNK_y237__NP_001073888.2:y237	-0.0513009	0.699591	0.999874	71	59
UNK_s374s380__NP_001073888.2:s374s380	-0.040652	0.793321	0.999874	71	44
UNK_s375s380__NP_001073888.2:s375s380	0.082888	0.528939	0.999874	71	60
UNK_s378__NP_001073888.2:s378	-0.0860588	0.587887	0.999874	71	42
UNK_s378s385__NP_001073888.2:s378s385	0.0150834	0.917198	0.999874	71	50
UNK_s380__NP_001073888.2:s380	0.0941302	0.543343	0.999874	71	44
UNK_s385__NP_001073888.2:s385	0.0112932	0.910305	0.999874	71	102
ZNF831_s439__NP_848552.1:s439	0.354713	0.00730969	0.875885	71	56
CCDC85A_s347__NP_001073902.1:s347	-0.026403	0.829494	0.999874	71	69
WTIP_s88__NP_001073905.1:s88	-0.21115	0.108421	0.999874	71	59
WTIP_s96__NP_001073905.1:s96	-0.0376409	0.773343	0.999874	71	61
WTIP_s422__NP_001073905.1:s422	-0.0240111	0.851823	0.999874	71	63
INTS1_s81__NP_001073922.2:s81	-0.0920699	0.512023	0.999874	71	53
INTS1_s82__NP_001073922.2:s82	-0.0355077	0.739699	0.999874	71	90
INTS1_t83__NP_001073922.2:t83	0.107751	0.354192	0.999874	71	76
INTS1_s104__NP_001073922.2:s104	-0.00933487	0.936211	0.999874	71	76
INTS1_s307__NP_001073922.2:s307	-0.0297788	0.773336	0.999874	71	96
INTS1_s1142__NP_001073922.2:s1142	0.176749	0.239972	0.999874	71	46
INTS1_s1318__NP_001073922.2:s1318	0.0336369	0.798614	0.999874	71	60
INTS1_s1327__NP_001073922.2:s1327	-0.0408465	0.692744	0.999874	71	96
INTS1_s1395__NP_001073922.2:s1395	0.225911	0.0546314	0.999874	71	73
MYO5B_s1290__NP_001073936.1:s1290	-0.049491	0.635711	0.999874	71	94
MYO5B_s1644__NP_001073936.1:s1644	-0.13588	0.209515	0.999874	71	87
PLEKHM3_s132__NP_001073944.1:s132	0.0927319	0.392951	0.999874	71	87
PLEKHM3_s152__NP_001073944.1:s152	0.0592077	0.58593	0.999874	71	87
ARHGEF28_s535__NP_001073948.2:s535	0.102632	0.341341	0.999874	71	88
ARHGEF28_t622__NP_001073948.2:t622	0.1055	0.322352	0.999874	71	90
ARHGEF28_s758__NP_001073948.2:s758	0.0824605	0.553321	0.999874	71	54
ARHGEF28_s1538__NP_001073948.2:s1538	0.0748398	0.461595	0.999874	71	99
C9orf172_s109__NP_001073951.2:s109	-0.00516631	0.962346	0.999874	71	86
C9orf172_s468__NP_001073951.2:s468	0.0790874	0.502983	0.999874	71	74
USP6NL_s408__NP_001073960.1:s408	-0.0449122	0.679561	0.999874	71	87
USP6NL_s408s413__NP_001073960.1:s408s413	0.0454385	0.728048	0.999874	71	61
USP6NL_s413__NP_001073960.1:s413	0.00141053	0.989716	0.999874	71	86
USP6NL_s602__NP_001073960.1:s602	-0.0752688	0.506965	0.999874	71	80
USP6NL_s733__NP_001073960.1:s733	0.100387	0.411804	0.999874	71	69
TNRC18_s263__NP_001073964.2:s263	-0.0634006	0.526694	0.999874	71	102
TNRC18_s333__NP_001073964.2:s333	-0.0566238	0.593952	0.999874	71	91
TNRC18_s416__NP_001073964.2:s416	-0.0502291	0.630675	0.999874	71	94
TNRC18_s611__NP_001073964.2:s611	-0.0885371	0.440808	0.999874	71	78
TNRC18_s991__NP_001073964.2:s991	0.0172139	0.90857	0.999874	71	47
TNRC18_s991s995__NP_001073964.2:s991s995	-0.071121	0.573446	0.999874	71	65
TNRC18_s991s995s999__NP_001073964.2:s991s995s999	0.00573539	0.960253	0.999874	71	78
TNRC18_s999__NP_001073964.2:s999	-0.210877	0.16438	0.999874	71	45
TNRC18_s1127__NP_001073964.2:s1127	-0.0432406	0.720304	0.999874	71	71
TNRC18_s1857__NP_001073964.2:s1857	0.0589221	0.562369	0.999874	71	99
TNRC18_s1878__NP_001073964.2:s1878	0.191573	0.187288	0.999874	71	49
TNRC18_s1925__NP_001073964.2:s1925	-0.155519	0.223567	0.999874	71	63
TNRC18_s1989__NP_001073964.2:s1989	0.07737	0.48422	0.999874	71	84
TNRC18_t2146__NP_001073964.2:t2146	-0.113894	0.435851	0.999874	71	49
TNRC18_s2292__NP_001073964.2:s2292	0.00313454	0.984084	0.999874	71	43
TNRC18_s2771__NP_001073964.2:s2771	-0.0200992	0.854262	0.999874	71	86
TBX18_t131__NP_001073977.1:t131	-0.0852601	0.492712	0.999874	71	67
BICC1_s26__NP_001073981.1:s26	0.0361644	0.807208	0.999874	71	48
BICC1_s576__NP_001073981.1:s576	-0.210495	0.160275	0.999874	71	46
BICC1_s633__NP_001073981.1:s633	-0.0215021	0.86825	0.999874	71	62
BICC1_s679__NP_001073981.1:s679	-0.0224191	0.826558	0.999874	71	98
BICC1_s766__NP_001073981.1:s766	-0.0577982	0.571867	0.999874	71	98
BICC1_s803__NP_001073981.1:s803	-0.0983786	0.345505	0.999874	71	94
SETD5_s72__NP_001073986.1:s72	0.0711654	0.497853	0.999874	71	93
SETD5_s852t855__NP_001073986.1:s852t855	0.0233347	0.833129	0.999874	71	84
SETD5_s865__NP_001073986.1:s865	0.0566501	0.595873	0.999874	71	90
SETD5_s1198__NP_001073986.1:s1198	0.129613	0.239961	0.999874	71	84
SETD5_s1269__NP_001073986.1:s1269	0.0482495	0.744681	0.999874	71	48
WIPF3_s149__NP_001073998.2:s149	0.230281	0.0848329	0.999874	71	57
PDE5A_s86__NP_001074.2:s86	0.0356843	0.738451	0.999874	71	90
FBF1_s142__NP_001074011.1:s142	-0.0736273	0.483062	0.999874	71	93
CACTIN_s71s73__NP_001074012.1:s71s73	-0.238731	0.11009	0.999874	71	46
SGK223_s489__NP_001074295.1:s489	0.15822	0.215528	0.999874	71	63
SGK223_s490__NP_001074295.1:s490	0.0173893	0.872246	0.999874	71	88
SGK223_s508__NP_001074295.1:s508	0.0505206	0.730294	0.999874	71	49
SGK223_s651__NP_001074295.1:s651	-0.025977	0.807977	0.999874	71	90
SGK223_s694__NP_001074295.1:s694	0.0548598	0.578324	0.999874	71	105
SGK223_s738__NP_001074295.1:s738	0.0749383	0.477733	0.999874	71	92
SGK223_s741__NP_001074295.1:s741	0.196602	0.206377	0.999874	71	43
SGK223_s743__NP_001074295.1:s743	0.0554843	0.643424	0.999874	71	72
SGK223_s757__NP_001074295.1:s757	0.0375415	0.742554	0.999874	71	79
SGK223_s780__NP_001074295.1:s780	-0.213169	0.15491	0.999874	71	46
SGK223_s824__NP_001074295.1:s824	0.0291521	0.799989	0.999874	71	78
SGK223_s850__NP_001074295.1:s850	0.0230544	0.825436	0.999874	71	94
SGK223_s887__NP_001074295.1:s887	0.090875	0.363687	0.999874	71	102
SGK223_s905__NP_001074295.1:s905	-0.0294031	0.772655	0.999874	71	99
PXN_s84__NP_001074324.1:s84	-0.0383909	0.708893	0.999874	71	97
PXN_s96__NP_001074324.1:s96	0.190723	0.220543	0.999874	71	43
PXN_s103__NP_001074324.1:s103	0.0320627	0.766809	0.999874	71	88
PXN_s106__NP_001074324.1:s106	-0.137936	0.210841	0.999874	71	84
PXN_y118__NP_001074324.1:y118	-0.0976253	0.32899	0.999874	71	102
PXN_s126s130__NP_001074324.1:s126s130	-0.0621177	0.547684	0.999874	71	96
PXN_s130__NP_001074324.1:s130	-0.0551079	0.586053	0.999874	71	100
PXN_s137__NP_001074324.1:s137	0.122323	0.335587	0.999874	71	64
PXN_s140__NP_001074324.1:s140	0.0105162	0.920308	0.999874	71	93
PXN_t236__NP_001074324.1:t236	0.190549	0.194532	0.999874	71	48
PXN_s258__NP_001074324.1:s258	-0.0142093	0.889555	0.999874	71	98
PXN_s272__NP_001074324.1:s272	0.0102226	0.920007	0.999874	71	99
PXN_s302__NP_001074324.1:s302	0.0905775	0.52731	0.999874	71	51
PXN_s303__NP_001074324.1:s303	-0.0573657	0.572756	0.999874	71	99
PXN_s533__NP_001074324.1:s533	-0.0885287	0.414843	0.999874	71	87
[truncated: 16,807 more rows]
